# Supplementary material for: Bronchial asthma and COPD due to irritants in the workplace - an evidence-based approach
Source: J Occup Med Toxicol. 2012 Sep 26;7:19. doi: 10.1186/1745-6673-7-19 (PMC3508803; doi:10.1186/1745-6673-7-19)
Supplement: Additional file 3 — “Results” Table E overview on publications and SIGN grading of reporting OA or occupational COPD due to irritants. X. Baur, P. Bakehe, H. Vellguth http://www.eomsociety.org = > Knowledge Center. [file 1745-6673-7-19-S3.xlsx]

## Sheet: Tabelle1
Online Supplement "Results", Table E overview on publications and SIGN grading of reporting OA or occupational COPD due to irritants. X. Baur, P. Bakehe, H. Vellguth www.eomsociety.org => Knowledge Center
Agents (specification ) [synonyms] CAS No.	Publication	Strength of evidence per agent (three star system of RCGP)	Evidence grading, applied to individual study (modified SIGN system); Study type	Occupa-tionnally exposed subjects studied, n	Total no. of irritant-induced occupational asthma/ occupational COPD cases per agent	Irritant-induced occupational asthma/ occupational COPD cases, n (prevalence, %)	EVIDENCE (pathological results)																										Remarks		Substanzwirkung
							WORK-RELATED SYMPTOMS											LFT		NSBHR		SFT		Skin test		Spec. IgE		SIC							Allergen a	Irritants ir	Partikel- effekte pe
							Asthma		RADS	Conj.		Cough		Skin		Total		n/n	%	n/n	%	n/n	%	n/n	%	n/n	%	n/n	%	Reaction type
							n/n	%	all affected cases: + or at least one out of several cases: (+)	n/n	%	n/n	%	n/n	%	n/n	%													i(n)	l(n)	d(n)
Acids
", not specified	Kipen, Blume et al. 1994	(*)	3; Case reports	4	5	4	4/4											nd		4/4		nd						nd					1 fire inspector and 3 hazardous waste investigators exposed to fumes of acid drum waste
", "	Brooks, Weiss et al. 1985		3; Case report	1		1	1/1		+									1/1		1/1		nd						nd					Welder. Co-exposure to welding fumes
", various	Tarlo and Broder, 1989	-	3; Case report	1	1	1	1/1		+									x*		1/1		x*						nd					Profession not mentioned. *Individual data for LFT/SFT not given
", " (hydrochloric, hydrofluoric, nitric, perchloric, sulfuric)	Musk, Peach et al. 1988	*	3; Survey	20	4	4 (20.0)	9/20											2/ 20		5/20		1/4						nd					20 Workers in a mineral analysis laboratory
", glacial acetic 64-19-7	Kern 1991	*	2-; Cross-sectional	51	6	4(7.8)*	15/ 51	29.4	+									4/ 51	7.8	9/24	37.5	nd						nd					Hospital employees exposed to spill. *Cases for RADS sign. dose-response related, OR for RR in subjects with high exposure 9.8, ns
", "	Rajan and Davies 1989		3; Case report	1		1*	1/1											x**		nd		nd						nd					Maintenance fitter exposed to massive spill. *Development of interstitial pneumonitis (P+); **reversible FVC and FEV1 decline
", "	Kivity, Fireman et al. 1994		3; Case report	1		1	1/1											1/1		1/1		nd						1/1			1		Cannery worker
", hydrochloric 7647-01-0	Deschamps. Soler et al. 1994	-	3; Case report	1	3	1	1/1		+									1/1		1/1		nd						nd					Profession not mentioned. Co-exposure to sodium hypochlorite. Resp. symptoms after 5 min inhalation; duration of asthma post exposure > 2 years
","	Boulet 1988		3; Case report	1		1*	1/1		+									1/1		nd		nd						nd					Pool cleaner; exposure to agent for 1 hour. *Severe work-exacerbated asthma
","	Boulet 1988		3; Case report	1		1	1/1		+									0/1*		1/1		nd						0/1*					Cleaner. *LFT and SIC normal at examination 2 yrs post exposure
", sulfuric 7664-93-9	Gamble, Jones et al. 1984	*	2-; Cross-sectional	248	25	13	13/248*	5,2										x**		nd		nd						nd					Lead acid battery workers.*WRS (' wheeze') ns vs. controls; **individual data not given; dose-response relationship ns
"	El-Sadik, Osman et al. 1972		3+; Survey	33		11	11/33*	33.3										x**		nd		nd						nd					Workers of battery manufacturing plants. *Cases defined as chronic bronchitis/chronic asthmatic bronchitis; sign. higher prevalence of cases in smokers (13/20) vs. non-smokers (2/13). **Individual data not given, decline of FEV1 and FVC ns vs. controls
	Boulet 1988		3; Case report	1		1	1/1											0/1*		1/1		nd						0/1*					Cleaner. *LFT and SIC normal at examination 2 yrs post exposure
", dodecanedioic 693-23-2.1	Moore, Manney et al., 2009	-	3; Case report	1	1	1	1/1											nd		0/1		1/1						1/1		1			Electronics instructor
Acid fluxes	Gannon and Burge 1993	-	3; Occupational diseases statistics (SHIELD)	4	4	4	4/4											nd		nd		x						x					4/500 OA cases in 1989-1991
Acrylates
", not specified	Chatkin, Tarlo et al. 1999	-	3; Occupational diseases statistics (WCB), survey	2	2	2	2/2		+									nd		x*		nd						nd					2/469 asthma claims between mid 1984 and mid 1988, identified by retrospective review; *2/2 NSBHR+ and/or BD+
", alkyl cyanoacrylates	Savonius, Keskinen et al. 1993	(*)	3+; Case reports	11	13	10	10/ 11											nd		x*		nd						10/11		1	6	3	Factory employees working with glue. *Individual data not given.
", "	Yacoub, Lemière et al. 2005		3; Case report	1		1	1/1											0/1		nd		nd						1/1			1		Exposure while making miniature planes
", "	Nakazawa 1990		3; Case report	1		1	1/1											0/1		1/1		nd						1/1*		1	1		Worker of hearing aids industry. *SIC done twice on different days using "Aron Alpha".
", "	Lozewicz, Davison et al. 1985		3; Case report	1		1	1/1											nd		0/1		1/1						1/1			1		Forklift operator in loudspeaker production industry
", cyanoacrylate glue	Chan, Cheong et al. 1994	-	3; Case report	1	1	1	1/1											1/1		nd		1/1						1/1			1		Door factory worker
", " [loctite®]	Toren, Järvholm et al. 1999	*	2-; Population based case referent study	15	21	15	15											nd		nd		nd						nd					15/251 OA in 1996 (physician-diagnosed). OR 1.8, sign.
"	Quirce, Baeza et al. 2001		3; Case reports	2		2	2/2											0/2		1/2		2/2						2/2			2		2 Assembly operators in weather strips and rubber-processing factory
	Lozewicz, Davison et al. 1985		3; Case reports	3		3	3/3											nd		0/3		nd						3/3			1	2	Solderer of electronic industry, 2 factory workers assembling lampshades
"	Kopp, McKay et al. 1985		3; Case report	1		1	1/1											0/1		1/1		nd						1/1			1		Accountant and computer representative building remote control model airplanes
", mecrilate [methylcyanoacrylate] 137-05-3	Weytjens, Cartier et al. 1999	-	3; Case report	1	4	1	1/1											0/1		0/1		nd						1/1			1		Auto bodyshop worker. Preceeding rhinitis
", "	Savonius, Keskinen et al. 1993		3; Case reports	4		2	2/4											nd		x*		nd						2/4			1	1	Factory workers: 1 working with glue, 1 in manufacture of earplugs, 1 producing dental fillings, 1 working with dentin primer. *Individual data not given
", "	Lozewicz, Davison et al. 1985		3; Case reports	1		1	1/1													0/1		nd						1/1			1		Worker of instrument manufacture
", methacrylates	Jaakkola, Leino et.al. 2007	*	2-; Cross-sectional	512	29	29 (5.7)*	26	5.1										x*		x*		nd						nd					799 female dental assistants in Finland of whom 512 were exposed. *sign. OR 2.76 for risk of doctor-diagnosed asthma in the last 12 months vs. non-exposed group (n=287)
", methylmethacrylate 80-62-6	Lozewicz, Davison et al. 1985	-	3; Case report	1	2	1	1/1											nd		0/1		nd						1/1		1			Dental assistant
"	Pickering, Bainbridge et al. 1986		3; Case report	1		1	1/1											0/1		nd		nd						1/1			1		Theatre sister handling bone cement
Acrylic acid	Savonius, Keskinen et al. 1993	-	3; Case report	1	1	1	1/1											x**		x**		nd						1/1*		1			Mechanic in paper mill. *SIC with ink containing acrylic acid (30%), hydroxy-propanolic cid (30%), bronze powder (25%), white spirit (4%), ethanol (10%); **Individual data not given.	machinist in a paper mill; *SIC with ink containing: acrylic acid (30%),hydroxy-propanolic acid (30%), bronze powder (25%), white spirit (4%), ethanol (10%); **for LFT/NSBHR no individual data given.
Airbag content	Hambrook, Fink et al. 2006	-	3; Case report	1	1	1	1/1		+									nd		1/1		nd						nd					Head-on motor vehicle accident
Aluminum salt al.fluoride: 7724-18-1 al.sulfate: 10043-01-3	Simonsson, Sjöberg et al. 1985	*	3+; Case series with follow-up	19	19	19	19/19*											2/19***		17/ 19***								0/2**					Aluminum salt workers. *Average of 4.1 months of exposure before having WRS; 2/19 work-exacerbated asthma. **SIC done with al. fluoride (1person) and al. sulfate. ***At follow-up changes of LFT and NSBHR ns. Mean aluminum dust exposure between 0.2 and 4 mg/m³
2-Aminoethanol [2-ethanolamine] /141-43-5/	Savonius, Keskinen et al. 1994	-	3; Case report	1	1	1	1/1											nd		0/1		1/1						1/1				1	Cleaner. Subfebrile temperature 7h after SIC
Amino-ethyl-ethanolamine 111-41-1	Pepys, Pickering et al. 1972	-	3; Case reports	3	3	3	3/3											2/3		nd		nd						3/3			1	2	Cable joiners
3-Amino-5-mercapto-1,2,4-triazole 16691-43-3	Hnizdo, Sylvain et al. 2004	(*)	3+; Survey of Case series indentified by System of Occupational Risks (SENSOR)	106	6	6* (5,6)	6/ 106	5.6										x**		6/6		3/6						nd					Chemical plant workers. Co-exposure to N-(2,6-difluorophenyl)-5-methyl-[1,2,4]triazolol (1,5-a]pyrimidine-2-sulfonamide); *6/106 physician-diagnosed OA; **individual data not given
Ammonia 7664-41-7		*			≥ 15
"	Ali, Ahmed et al. 2001		2-; Cross-sectional	73		x*	33/ 73	45.2										x*		nd		nd						nd					Ammonia workers. *FEV1 sign. reduced in symptomatic nonsmokers and high cumulative exposure group (> 50 mg/m3∙of air-years) vs. controls, individual data not given
"	Reinisch, Harrison et al. 2001		3+; Occupational diseases statistics (SENSOR), survey	7		7	7/7		(+)									x*		nd		nd						nd					7/430 new-onset asthma in 1993-1996. *Individual data not given
"	de la Hoz, Schlueter et al. 1996		3; Case reports	3		3*	3/3		+									3/3		1/1		nd						nd					Factory worker, engine testing operator, truck driver. Exposure to massive leaks of refrigerators/spill of tank. *Development of restr., COPD and small airway disease over the years after accident
", fumes	Bernstein and Bernstein 1989		3; Case reports	4		4	4/4		+									1/4		3/3		nd						nd					Profession not mentioned. Massive accidental exposure, 4/4 P+, resp. symptoms persisted for 12-32 months
"	Leduc, Gris et al. 1992		3; Case report with 12 year follow-up	1		1	1/1		+									1/1		nd		nd						nd					Solderer of industrial butter plant. Massive accidental exposure; P+; persisting severe airflow obstruction over 12 years
"	Flury, Dines et al. 1983		3; Case report	1		1	1/1		+									1/1		nd		nd						nd					Profession not mentioned. Pulmonary edema with acute pulmonary distress after massive exposure
Ammonium chloride (triple salt) 12125-02-9	Weir, Robertson et al. 1989 s. Soldering flux	-	3; Case report	2	2	2	2/2											2/2		2/2		2/2						1/1			1		1 tin maker, 1 car radiator repair man; use of soft corrosive soldering fluxes. Co-exposure to zinc chloride (see also zinc chloride). Also 2/2 SIC+ with soldering flux (2 immediate)
Ammonium thioglycolate 5421-46-5	Gelfand 1963	-	3+; Case series	14	10	10	14/ 14											nd		nd		nd						10/10*					14 subjects exposed in the beauty culture industry. Co-exposure to monoethanolamine and ethylene diamine; *individual reaction type not given
Amprolium hydrochloride 137-88-2	Greene and Freedman 1976	-	3; Case report	1	1	1	1/1		+									0/1		nd		nd						1/1		1			Worker of poultry-food additive manufacturing (Pancoxin). Massive accidental exposure
Anhydrides
", various	Baur, Czuppon et al. 1995	*	2-; Cross-sectional with follow-up of cases	92	10	8* (8.7)	18/ 92											11/90		4/90		nd						nd					Chemical workers. *8/18 dyspnoeic subjects with sign. obstr.; 15/92 spec. IgE+
","	Drexler, Weber et al. 1994		3+; Survey	110		2 (1.8)	14/ 110											nd		nd		nd						2/8*					Employees of epoxy resin plant. *Individual reaction type not given; 16/109 spec. IgE+
", dioctyl phthalate 117-81-7	Cipolla, Belisario et al. 1999	-	3; Case report	1	1	1	1/1											1/1				1/1*											Bottle stopper production worker. *SFT+: immediate
", hexahydrophthalic 37226-48-5	Chee, Lee et al. 1991	-	3; Case report	1	1	1	1/1											0/1		nd		1/1*						1/1			1		Laboratory technician. *SFT done over one month
", himic 2746-19-2	Rosenman, Bernstein et al. 1987	-	3+; Survey	20	3	3* (15.0)	3/20											nd		nd		nd						nd					Chemical plant workers. 3/20 wheezing and spec. IgE+; 7/20 rhinitis
", maleic 108-31-6	Lee, Wang et al. 1991	-	3; Case report	1	4	1	1/1											0/1		1/1		nd						1/1				1	Assistant technician in chemical plant
", "	Graneek, Durham et al. 1987		3; Case reports	4		3	x*											x*		3/3		x*						3/4			3		Profession not mentioned. *Individual data not given
", methyltetrahydrophthalic 26590-20-9	Nielsen, Welinder et al. 1989	-	3; Case report	1	1	1	1/1											0/1		1/1		nd						nd					Worker of plastic manufacturing factoy. SPT+ and spec.IgE+. resp. symptoms exposure related
", phthalic anhydride 85-44-9	Nielsen, Welinder et al. 1988	**	2-; Cross-sectional	60	30	5* (8.3)	5/60											nd		nd		nd						nd					Workers of plants producing alkyde and unsaturated polyester resins. Average conc. 0.4 mg/m³, peaks 6.6 mg/m³; *all cases in high exposed group; 7/60 chronic bronchitis (6/7 heavily exposed); 4/60 spec. IgE+, exposure-related
","	Wernfors, Nielsen et al. 1986		3+; Survey	118		21 (17.8)	21/ 118											8/ 55		7/36		nd						2/2				2	Workers of plants producing alkyde and/or unsaturated polyester resins. Average conc. 3-13 mg/m³. 3/37 skin scratch test +; 4/54 spec. IgE+
","	Frans and Pahulycz 1993		3; Case report	1		1	1/1		+									0/1		1/1		nd						nd					Tanker driver exposed to massive spill. At follow-up after about 1.5 years asymptomatic and NSBHR-
","	Fawcett, Newman Taylor et al. 1977		3; Case reports	5		2	5/5											2/5		nd		nd						2/5				2	Workers of plastic and paint industry
","	Maccia, Bernstein et al. 1976		3; Case report	1		1	1/1											nd		nd		nd						1/1		1			Chemical foreman. SPT+; spec. IgE+
", pyromellitic dianhydride 89-32-7	Meadway 1980	-	3+; Case series	7	2	2	2/7											0/7		nd		2/4*						nd					Employees working with epoxy resins. *SFT done while exposed to a.) already mixed and b.) while mixing adhesives (a.1 immediate with FEV1 of 15% decline, b.1 late with FEV1 of 18% decline)
", tetrachlorophthalic anhydride 117-08-8	Venables, Topping et al. 1985	*	3; Survey with follow-up	330	24	9* (2.7)	9*/330	2.7										nd		nd		nd						nd					Factory workers.*9/396 WR chest symptoms, not related to IgE+; 24/300 IgE+, related to smoking
","	Howe, Venables et al. 1983		3+; Case series	7		4	7/7											0/7		nd		nd						4/4			2	2	Factory workers with epoxy resin systems. 7/7 spec. IgE+
","	Venables, Topping et al. 1987		3+; Case series with follow-up	7		7	7/7											0/7		5/5		nd						nd					Factory workers with epoxy resin systems. 4 yrs follow-up; 7/7 spec. IgE+ and SPT+; persistent asthmatic symptoms over 4 years in spite of avoidance
","	Schlueter, Babaszak et al. 1978		3+; Case series	5		4	5/5											3/5		1/1		nd						3/5		1	2		5 plastic industry workers
", benzene-1, 2, 4- tricarboxylic acid 1,2- anhydride [trimellitic anhydride] 552-30-7	Grammer, Zeiss et al. 2000	**	2-, Case control study	80	43	12*	12/80	15.0										12/80*	15.0	nd		12/80*	15.0					nd					Workers of TMA manufacturing plant. *Individual data not given for LFT/PFT. 17/80 positive for late resp. systemic syndrome. Difference in frequency of any HLA antigens vs. controls ns
", "	Grammer, Shaughnessy et al. 1999		2-; Survey with follow-up	286		14* (4.9)	14*/286	4.9										x**		nd		nd						nd					Workers of TMA manufacturing industry. Average conc. < 0.00045-1.7 mg/m³. *14/286 developed TMA-related resp. symptoms within 3 years; **Individual data not given ; 18/286 spec. IgE+; IgG sign. disease- and exposure-related
	Grammer, Shaughnessy et al. 1998		2-; Cross-sectional with 5-year follow-up	119		10*(9,1%)	x**											x**		x**		x**						x**					Workers of TMA factory. *Individual data not given, details of investigation see study above. **Before follow-up, 3 subjects with OA, additionally 7 new OA cases within follow-up; 9/10 spec. IgE+
","	Zeiss, Patterson et al. 1977		3+; Case series	14		6*	14/14											nd		nd		nd						1/1		1			Chemical plant workers. 2/14 asthma-rhinitis syndrome (mediated by spec.IgE for TMA hapten), *4/14 late-onset asthma, 2/14 both diseases; 6/14 irritant syndrome; 3/14 spec. IgE+
","	Fawcett, Newman Taylor 1977		3; Case report	1		1	1/1											1/1		nd		nd						1/1				1	Maintenance fitter
Aziridine, polyfunctional (dust) 64265-57-2	Kanerva, Keskinen et al. 1995	(*)	3+; Case series	9	8	7	7/9											nd		2/9		nd						7/9		1	5	1	5 parquet varnishers, 1 spray painter, 2 painters, 1 sales agent. 3 subjects also dermatitis. 4/7 SIC+ also SPT+;4/7 SIC+ with rhinitis
"	Leffler and Milton 1999		3; Case report	1		1	1/1											1/1		1/1		0/1*						nd					Spray painter. *5% across-shift drop in PEF rate; contact dermatitis
Azobisformamide [azodicarbonamide] 123-77-3	Slovak 1981	*	3+; Survey	151	36	28* (18.5)	28/ 151											0/ 28		13/ 28	46.4	0/ 11						nd					Profession not mentioned. Average conc. 2-5 mg/m³ .*Asthma type at onset of symptoms: 6 immediate, 16 late, 6 dual
"	Kim, Cho et al. 2004		3; Case report	1		1	1/1											1/1		1/1		0/1						1/1			1		Factory worker. Resp. symptoms after a latency period of 7 years; SPT negative
"	Normand, Grange et al. 1989		3; Case reports	4		4	4/4											1/2*		nd		nd						2/2			1	1	Workers of plastic industry. *For 2/4 subjects individual data not given.
"	Valentino and Comai 1985		3; Case report	1		1	1/1											0/1		nd		nd						1/1		1			Factory worker
"	Malo, Pineau et al. 1985		3; Case reports	2		2	2/2											2/2		2/2		nd						2/2			1	1	Profession not mentioned
Benzalkonium chloride (fumes) 8001-54-5	Purohit, Kopferschmitt-Kubler et al. 2000	-	3; Case report	3	4	3	3/3											nd		2/3		3/3						3/3			3		Medical, surgical and paediatric nurses
"	Bernstein, Stauder et al. 1994		3; Case report	1		1	1/1											nd		nd		nd						1/1			1		Worker in cleaning products manufacturing
1, 2-Benzisothiazoline-3-one (fumes) 2634-33-5	Moscato, Omodeo et al. 1997	-	3; Case report	1	1	1	1/1											0/1		0/1		nd						1/1		1			Worker of chemical factory
Bisulfite, SO2 SO2: 7446-09-5	Kipen, Blume et al. 1994	-	3; Case report	1	1	1	1/1											1/1		nd		1/1						nd					Profession not mentioned
Bleaching agent (fumes)	Boulet 1988	-	3; Case report	1	1	1	1/1		+									1/1		1/1		nd						nd					Acute accidental exposure to fumes, with low density phosphate, sodium metasilicate, chloride 18%. Patient tested 6 years after accident
Bromine, hydrobromic acid	Burns and Linden 1997	-	3; Case reports	2	2	2/2	2/2		+									nd		2/2		nd						nd					Non-occupational exposure during single hot tube bathing for 5-10 min
Bromochlorodifluoromethane (Halon 1211) 353-59-3	Matrat, Laurence et al. 2004	-	3; Case reports	4	3	3	2/4		+									4/4		4/4		nd						nd					Accidental release of fire extinguisher content. 1/4 subjects with exacerbated asthma
Bromotrifluoromethane (Halon 1301) 75-63-8	de la Hoz 1999	-	3; Case report	1	1	1	1/1		+									1/1		1/1		nd						nd					Accidental exposure to fumes, caused by leak of a tank (belonging to a fire extinguishing system). Obstructive lung patterns for > 7 years; BD+
Cadmium (fumes) 7440-43-9	Davison, Fayers et al. 1988	*	2-; Cross-sectional	101	≥ 36	33* (32.7)	33/ 101	32.7										33/77	42.8	nd		nd						nd					Cadmium workers. *33/101 FEV1 or FEV1/VC sign. reduced (average 30% below predicted), cumulatively dose-related; lung function and chest X-ray indicate emphysema in 14/75
"	Chan, Poh et al. 1988		2-; Cross-sectional with 3-year follow-up	44		**	14***, (3)*	31.8; (6,8)*										6/44; (3/44)*	13.6; (6,8)*	nd		nd						nd					Battery workers. Data consisting of previous and *current results (3 years later, see in brackets). sign. reduction of cadmium in-air-levels acchieved; sign. reduction of resp. symptoms and sign. improvement of LFT. **Asthma was not a spec. target. ***Definition of WRS not specified
"	Leduc, Francquen et al. 1993		3; Case report	1		1	1/1											1/1		nd		nd						nd					Furnace worker producing cadmium salts and -oxides. Chest X-ray and lung funcion indicates emphysema. Severe impairment of symptoms within 10 years of follow-up. Additional development of pulmonary adeno-carcinoma
"	De Silva, Donnan et al. 1981		3+; Case series	11		2*	3/6											4/11		nd		nd						nd					Workers of cadmium pigment manufacturing plant. *Asthma cases with moderate and severe emphysema. 6/12 with chronic cadmium poisoning, of these 2/6 with asthma and LFT+
Calcium Carbonate [chalk powder]	Bohadana, Massin et al. 1996	*	3+; Cross-sectional	158			5/158	3.0										x*		nd		nd						nd					Workers of chalk powder plant. sign. highest FEV1/FVC decline in workers of chalk sacking correlated with sign. dose-response relationship, *individual data not given
Calcium oxide 1305-78-8	Tarlo and Broder 1989	-	3; Case reports	2	2	2	2/2											x*		2/2		nd						nd					Profession not mentioned. Persistent asthmatic symptoms for 1.5 to 3 years; 1/2 co-exposed to welding fumes; *individual data for not given
Captafol (chlorinated thiocarboximide fungicide) 2425-06-1	Royce, Wald et al. 1993	-	3; Case report	1	1	1	1/1											0/1		1/1		nd						1/1				1	Chemical worker
Carbon Black Dust 1333-86-4	Neghab, Mohraz et al., 2011	*	2-; Cross-Sectional	72	18	18 (25)	18/72	25										x*		nd		x*						nd					Workers of rubber factory with exposure to carbon black dust. 25% of them whezzing sign. associated with work-exposure. *FEV1 and SFT results not listed in detail. SFT: post-shift parameters 73.97+/- 11.97) sign. different from pre-shift (77.76+/- 13.29).
Cement dust (see also chromate)		**			≥ 282
"	Nordby, Fell et al., 2011		2-; Cross-sectional in a prospective cohort study	4265		15	252/4265	5.9										139/3206	4.3	nd		nd						nd					Employees in the cement production industry. 252/4265 had self-reported or diagnosed asthma.15 with diagnosed asthma and FEV1/FVC ≤ 0.7. 139 with chronic bronchitis.
"	Mwaiselage, Bråtveit et al. 2005		2-; Cross-sectional	117		22* (18.8)	22/ 117	18.8										22/ 117	18.8	nd		nd						nd					117 cement workers vs. 105 controls. *22/117 COPD (18.9% vs. 4.8% of controls), sign. dose-response relationship for asthma symptoms (10mg/m³ daily for ≥ 2 years) and the risk of developing COPD (10mg/m³ daily for ≥ 10 years)
"	Yang, Huang et al. 1996		2-; Cross-sectional	412			36/ 412	8.7										x*		nd		nd						nd					412 portland cement workers vs. 179 controls. Dyspnea sign. increased (8.7 vs. 7.2% of controls); wheezing also sign. increased (7.6 vs. 6.2% of controls); *LFT sign. reduced (FVC, FEV1, FEF50, FEF75) with individual data not given
"	Abrons, Petersen et al. 1988		2-; Cross-sectional	2738		112* (4.1)	148**	5.4										x*		nd		nd						nd					Cement workers. *COPD inreased (4.1% vs. 3% of controls);**dyspnea sign. increased (5.4% vs. 2.7% of controls); no sign. lung function changes, individual data not given
"	Fell, Thomassen et al. 2003		3+; Cross-Sectional	119		17 (14.3)*	32/119**											x*		nd		nd						nd					Former Portland cement workers . *14.3% COPD cases with mean reduction of FEV1/FVC of 74.3%, sign.; prevalence of COPD ns vs. controls (exposed to ammonia, high risk of confounding) ; **attacks of dyspnea selected as asthma symptoms
"	Al-Neaimi, Gomes et al. 2001		3+; Cross-sectional	67			4/ 67	6.0										x**		nd		nd						nd					67 cement workers vs. 134 controls. *4/67 asthma symptoms (6% vs. 3% of controls); 9/67 bronchitis; other chronic resp. symptoms: dyspnea 14/67 (20.9% vs. 4.5%). **individual data not given
"	Ali, Ballal et al. 1998		3+; Cross-sectional	149			nd											x*		nd		x*						nd					Cement factory workers. *Sign. post-shift reduction in FEV1, FEV1/FVC, FEF25-75 with exposure related decreases compared to controls.
"	Kalacic 1973		3+; Cross-sectional	847		95* (11.2)	95	11.2										nd		nd		nd						nd					Cement workers. *COPD sign. increased (11.2% vs. 4.3% of controls); wheezing sign. increased (7.4% vs. 3.7% of controls, more pronounced in smokers); *high risk of selection-bias/ confounding because study based on questionnaire
"	Mengesha and Bekele 1998		3+; Comparative survey	53		17** (32.1)	17/ 53	32.1										x*		nd		nd						nd					Workers of a cement factory. 14/53 chronic bronchitis; *individual data not given; high risk of confounding and selection-bias, because inadequate description of controls and **asthma diagnose based on questionnaire (32.1% vs. 8.5% of controls, ns)
"	Prezant, Weiden et al. 2002		3+; Cross-sectional	348			55/ 348	15.8										x*		nd		nd						nd					Portland cement workers; asthma symptoms sign. dose-response related; *individual data not given; high risk of confounding and selection bias.
"	Lockman, 2002		3; Case report	1		1	1/1											nd		nd		nd						nd					Leather tanning worker. SPT+ with potassium dichromate
"	de Raeve, Vandecasteele et al. 1998		3; Case report	1		1	1/1											0/1		1/1		1/ 1**						1/1*				1	Floorer. *SIC with potassium dichromate;**SFT done for 50 days (17 days at work, 33 days off work); first symptoms after 34 years of exposure
"	Leroyer, Dewitte et al. 1998		3; Case report	1		1	1/1											nd		1/1		nd						1/1*		1			Roofer. *SIC with potassium dichromate
"	Shirakawa and Morimoto 1996		3; Case and control	1		1	1/1											nd		nd		nd						1/1		1			Worker of metal plating factory. Spec. IgE+
Ceramic production (dust)	Neghab, Zadeh et al., 2009	*[*]	2-; Cross-Sectional	33	44	7* (21.2)	7/33*	21.2										x**		nd		x**						nd					Workers of ceramic producing factory. Detailed results not listed. *7/33 with wheezing, asthma symptoms sign. higher than in controls. ** no sign. difference in LFT and SFT between exposed and controls.
"	Halvani, Zare et al., 2008		2-; Cross-Sectional	176		37 (21.0)	30/176	17										x*		nd		nd						nd					Workers of ceramic factory. LFT results not listed in detail. Mean LFT lower than in controls but not significant. 37/176 with chronic obstructive pulmonary symptoms.
Chloramine T (powder dust) 7080-50-4	Bourne, Flindt et al. 1979	(*)	3+; Case series	7	20	7	7/7											nd		nd		nd						nd					Brewery workers. Recovery after removal; 7/7 SPT+ done with clortol
"	Feinberg and Watrous 1945		3+; Case series	6		6	6/6		(+)*									nd		nd		nd						nd					Co-exposure to halazone; *1/6 RADS
"	Kujala, Reijula et al. 1995		3; Case report	1		1	1/1											1/1		1/1		nd						1/1				1	Cleaner
"	Jouannique, Pillière et al. 1992		3; Case reports	2		2	2/2											1/2*		1/2*		nd						1/1**		1			Laboratory workers. *1/2 with normal LFT only nasal provocation test (positive)
"	Dijkman, Vooren et al. 1981		3+; Case series	5		4	4/5											1/5		nd		nd						3/3			1	2	2 cleaners, 2 technicians, 1 nurse. 4/4 SPT+
Chlorhexidine 55-56-1	Waclawski, McAlpine et al. 1989	-	3; Case reports	2	2	2	2/2											0/2		1/2*		1/ 2**						1/ 2**		1			1 nursing auxiliary with *NSBHR+ and FEV1 decline of 13% after SIC; 1 midwife with **SIC+ and **SFT+
Chlorine 7782-50-5		**			299
"	Glindmeyer, Lefante et al. 2003		2+; Retrospective cohort study	19601		226	x*											nd		nd		nd						nd					Workers of U.S.pulp/ paper mills (RR 1.3, sign. for new asthma cases).*Individual data not given.**Annual incidence 0.16 vs. 0.13% of controls. Additionally 5/447 new asthma cases in group of gassed (highly exposed) workers
"	Andersson, Olin et al. 2003		2-; Cross-sectional	385		12	53/345	15.3										nd		nd		nd						nd					*99 workers of paper department and 210 workers of bleachery department exposed to gassing (Cl2/ClO2, also to SO2). HR 5.6, sign., for gassing as a strong risk factor of asthma
"	Gautrin, Leroyer et al. 1995		2-; Cross-sectional	239		9* (3.8)	38/ 239**	15.9										x***		x***		nd						nd					**38/239 workers from the smelting area with accicental puffs over a 3 year period. *9/239 current asthma; ***LFT (FEV1, FVC, FEV1/FVC) and NSBHR sign. lower and increased respectively in group with >10 puffs compared to other exposed groups;
																																	3/239 chronic bronchitis
"	Bhérer, Cushman et al. 1994		3+; Survey with follow-up	64		29*** (45.3)	58/ 64	90.6	(+)*									15/ 51**	31.4	29/ 51**	56.9	nd						nd					289 contruction workers. After multiple exposures, *71/289 with resp. symptoms and possible RADS; at follow-up 18 to 24 months **51/58 symptomatics underwent pulmonary testing; ***29/51 with obstr. and/ or NSBHR+
"	Leroyer, Dewitte et al. 1998		3+; Longitudinal study with follow-up of case series	13		3	13/ 13		(+)									1/ 13*		2/ 13*		nd						nd					13/278 workers of metal production plant with accidental exposure. *3/13 transient FEV1 or NSBHR deterioration
"	Chatkin, Tarlo et al. 1999		3+; Occupational diseases statistics (WCB), survey	5		5	5/5		(+)**									nd		x*		nd						nd					5/469 asthma claims between mid 1984 and mid 1988 identified by retrospective Review. *All 5 cases accident-related with BD+ and/or NSBHR+; **1/5 RADS
"	Chester, Gillespie et al. 1969		3; Survey	58		2	34/ 58	58.6										2/ 58	3.4	nd		2/2						nd					139 men of a chlorine gas-production plant
"	Ferris, Burgess et al. 1967		3+; Survey	147		8*	13/67	19.4										nd		nd		nd						nd					Pulpmill workers. Co-exposure to sulphur dioxide. *7 COPD, *1 asthma (physician-diagnosed)
"	Lemière, Malo et al. 1997		3; Case report	1		1	1/1*		+									1/1		1/1		nd						1/1			1		Worker of water-filtration plant.*Persistent symptoms and steroid medication until 5 months after accidental inhalation; P+
"	Tarlo and Broder 1989		3; Case report	1		1	1/1											x*		1/1		x*						nd					Profession not mentioned. Persistent asthmatic symptoms for 6 months; *individual data for LFT/SFT not given.
"	Schönhofer, Voshaar et al. 1996		3; Case reports	3		3	3/3		+									nd		3/3		nd						nd					Policemen exposed to chlorine gas spill. resp. symptoms > 2.5 years
Chlorofluorocarbons (degradation products)	Piirilä, Espo et al. 2003	(*)	3+; Case series	7	7	3	5/7		+									0/7		3/7		nd						nd					6 restaurant employees and 1 refrigerator maintenance worker; refrigerator fluid spill
Hydrochlorofluorocarbons	Lee, Lee et al., 2009		3+; Case series	15		4	0/15		+									0/15		4/15	26.6	nd						nd					Workers who inhaled HCFC accidently.*11/15 workers with restrictive ventilatory abnormalities (FVC <80%). LFT done at 3 days post-exposure, except for 1 worker, all ventilatory impairements recovered within 3 months.
Chromate (not specified) [see also cement]		(*)			38
"	Olaguibel and Basomba 1989		3+; Case series	5		5	5/5											nd		3/5		nd						5/5*		1	2	2	2 workers of concrete industry, 1 tanning, 1 metal plating, 1 construction worker. *SIC done with potassium dichromate
"	Onizuka, Tanabe et al. 2006		3; Case report	1		1	1/1											1/1*		nd		nd						1/1**					Stone mason. *individual data not given. **SIC done with chrome dust, reaction type not given; asthma onset after 8 years of exposure, contact dermatitis after 3 years; SPT+/spec IgE+ to potassium dichromate and nickel sulfate
	Fernadez-Nieto, Quirce et al. 2006		3; Case reports	4		4	4/4											0/4		4/4		nd						4/4*		1	2	1	2 electro-plating, 1 welder, 1 cement worker. *SIC done with potassium dichromate. 3/4 co-exposure to nickel with 2/3 SIC+ to nickel. 2/4 SPT+ to chromium and nickel
"	Sastre, Fernandez-Nieto 2001		3; Case report	1		1	1/1											1/1		1/1								1/1*				1	Electro-plating employee. Co-exposure to nickel sulfate, gold and silver. SPT+ to NiSO4 and potassium dichromate. *SIC done with potassium dichromate, additionally SIC+ to NISO4 (dual reaction type)
"	Nagasaka, Nakano et al. 1995		3; Case report	1		1	1/1		+									nd		1/1		nd						1/1			1		1 worker with accidental exposure of a chrome pellet manufacturing plant. 1/1 SPT+ to potassium dichromate
"	Park, Yu et al. 1994		3; Case reports	4		4	4/4											nd		3/4		2/2						4/4*		1		3	2 metal plating, 1 construction worker, 1 worker of cement industry. *SIC done with potassium dichromate
"			3; Case reports	4		4	4/4											nd		4/4		nd						4/4*		1	2	1	2 electro-plating employees, 1 cement worker, 1 welder. co-exposure to nickel. *SIC done with potassium dichromate; 2/4 also SIC+ with nickel sulphate(1dual,1late). 2/4 SPT+ with both agents; 1/4 spec.IgE+ with both agents
"	Novey, Habib et al. 1983		3; Case report	1		1	1/1											1/1		nd		nd						1/1*		1			Metal plating worker. SIC done with chromium sulfate, additionally SIC+ to nickel sulfate (late reaction type)
"	Joules 1932		3; Case report	1		1*	1/1											nd		nd		nd						nd					Chromium plating. Asthma with subsiding dermatitis; *1/1 SPT+ with potassium dichromate
cinnamon (cannamic aldehyde)	( Uragoda 1984)		Survey	40		4* (10.0)	9*/ 40	22.5										1/1		nd		nd						nd					40 workers in cinnamon industry: 20 with skin irritation, 15 with loss of hair, 11 with eye irritation, 30 with loss of weight; *in 7 subjects asthma symptoms developed since starting to work, 4 subjects attributed asthma symptoms to their work.
"	Bernstein and Merget 2006		4; Review	20		20	20/ 20											nd		20/ 20		nd						20/20		7	4	9
Cleaning agents		*[*]			≥ 350
”, (not specified)	Mirabelli, Zock et al. 2007		2-; prospective cohort study	60*		7* (11,7)	7	11,7										nd		nd		nd						nd					Nurses or nurses related occupations. Population-based study in the Communitty Respiratory Health Survey (ECRHS II). *60/332 nurses exposed to ammonia and/ or bleach with new onset asthma (RR 2.16, sign.)
	Vizcaya, Mirabelli et al., 2011		3+; Cross-sectional	761		81	81/761*	11,7										nd		nd		nd						nd					* 761 current employees of cleaning companies in Barcelona. 81 had current work-related asthma (OR=1.9), 95 (13%) had chronic cough (OR=1.8) and 83 (11%) were wheezing (OR=1.3). All irritant cleaning products were associated with a higher risk of asthma.
","	Massin, Hecht et al. 2007		2-; Cross-sectional	175		x*	12/175											25/ 175*		32/ 165*		nd						nd					Food industry cleaners. *Results vs. controls ns; exposure mainly to chlorine and nitrogen trichloride; sign. dose-response relation between upper resp. symptoms and exposure level
","	Medina-Ramón, Zock et al. 2005		2-; Nested case control	40		x*	24/ 40											2/35**		4/22*	18.2	nd						nd					Workers of different cleaning professions. *22/40 cases tested for BHR, not clear if cases with NSBHR+ additionally asthma symptoms; **2/35 COPD cases, not clear if work-related; asthma symptoms associated with high level ammonia exposure (OR 3.1,sign.)
","	Medina-Ramón, Zock et al. 2003		3+; Cross-sectional	4521		x*	12.0% vs. 5.0%**											nd		nd		nd						nd					593 women (13%) employed in domestic cleaning work. *Inadequate, because cases not given, asthma sign. more prevalent than in non-cleaning workers (OR 1.46); **prevalence of WR resp. symptoms in cleaning workers 12% vs. 5% in non-cleaning workers
","	Rosenman, Reilly et al. 2003		3+; Occupational diseases statistics (SENSOR)	236		236*	236/236		(+)**									x***		nd		nd						nd					*236/1915 OA cases 1993- 2001. 189 new-onset asthma including **42 cases of RADS; ***individual data not given
","	Reinisch, Harrison et al. 2001		3+; Occupational diseases statistics (SENSOR), survey	22		22	22/ 22											x*		nd		nd						nd					22/430 new-onset asthma in 1993-1996. *Individual data not given.
","	Kipen, Blume et al. 1994		3; Case report	1		1	1/1											x*		nd		nd						nd					Profession not mentioned. Low dose irritant-induced asthma; *BD+
","	Tabar, Álvarez 1998		3; Case report	1		1	1/1											0/1		1/1		nd						nd					Worker of bottle-filling process with cleaning agents. Low dose irritant-induced asthma. At follow-up 6 months after leaving the workplace cessation of symptoms and NSBHR
", detergents	Murphy, Fairman et al. 1976		3; Case report	1		1	1/1											1/1		nd		nd						nd					Housewife. Symptoms started 6-8 weeks after mixing several cleansing agents to unstop a kitchen drain
","	Mapp, Pozzato et al. 2000		3; Case report	1		1*	1/1											nd		1/1		nd						nd					*22 year old cleaner with preexisting asthma. Immediate-onset asthma followed by toxic lung oedema
Cobalt 7440-48-4		**			≥ 78
"	Linna, Oksa et al. 2003		2-; Case-control	110		15*	15/ 110											0/ 110		nd		nd						1/1					Cobalt production workers. Co-exposure to nickel; *15/110 suspected asthma cases by questionnaire (sign.), high risk of confounding
"	Kusaka, Iki et al. 1996		2-; Cross-sectional	345		x*	41/317**	12.9										nd		nd		nd						nd					Former and current hard metal industry workers. *Asthma cases were not a spec. target. **Low cobalt concentration (<50micg/m³) as a sign. risk factor. Relation between sensitivity to cobalt and asthmatic symptoms not sign.
"	Kennedy, Chan-Yeung et al. 1995		2-; Cross-sectional	118		x*	11/118**	9.0										18/118***	15.3	nd		12/118****						nd					Saw filers.*Asthma cases were not a specified target; **wheezing sign. related to work; ***sign. FEV1<80% only for tungsten carbide wet grinding (current job) with average cobalt exposure of 5,6micg/m³. ****sign. FEV1 drop >5% average change
"	Sprince, Oliver et al. 1988		2-; Cross-sectional	1039		x*	113/ 1039**	10.9										209/ 1039*		nd		nd						nd					Tungsten carbide production workers. *WR wheezing dose-response related (Cobalt>50micg/m³, OR 2.1, sign.); **workers with asthma symptoms more affected with obstr., but no further specification
"	Roto 1980		2-; Case referend study	21		6	21/ 21											x*		x**		nd						6/ 15**					Cobalt industry workers. *For a case definition either LFT+ and/or NSBHR+; **5/6 SIC with cobalt chloride, 1/6 SIC with cobalt dust, individual reaction types not given
"	Pisati and Zedda 1994		3+; Case series with follow-up	9		9	9/9											5/9		9/9		nd						9/9			8	1	9 cobalt industry workers. 3 year follow-up: 1/9 still exposed (with obstr.), 7/9 NSBHR+, 1/1 SIC+ (late reaction type)
"	Shirakawa, Kusaka et al. 1989		3+; Case series	8		8	8/8											8/8		7/8		nd						8/8*		2	4	2	Workers in shaping, grinding, sintering. *SIC with cobalt chloride; 4/8 IgE+
"	Shirakawa, Kusaka et al. 1988		3+; Case series	12		12	12/ 12											nd		nd		12/12						12/12*		5	4	3	Workers in grinding, sintering, powdering. *SIC with cobalt chloride; 6/12 spec.IgE+
"	Shirakawa, Kusaka et al. 1990		3+; Case series	8		8	8/8											8/ 8*		7/8		nd						8/8**		3	3	2	Hard metal plant workers. **SIC with cobalt chloride; *NSBHR before SIC with nickel; 6/8 SPT+; 5/8 spec.IgE+; co-sensitization to nickel sulfate
"	Gheysens, Auwerx et al. 1985		3; Case reports	3		3	3/3											1/3		2/3		nd						3/3*			1	2	Diamond workers. *SIC done with cobalt powder
"	Gannon and Burge 1993		3; Occupational diseases statistics (SHIELD)	4		4	4/4											nd		nd		x						x					4/500 OA cases in 1989-1991
	Baik, Yoon et al. 1995		3; Case report	1		1	1/1											0/1		1/1		nd						1/1			1		Worker of glassware factory. After SIC also systemic response
"	Wilk-Rivard and Szeinuk 2001		3; Case report	1		1	1/1											nd		nd		1/1						nd					Diamond grinder
"	Krakowiak, Dudek et al. 2005		3; Case report	1		1	1/1											1/1		1/1								1/1*			1		Diamond polishing disc former. SIC with cobalt chloride; SPT+ with cobalt chloride
"	Bernstein and Merget 2006		4; Review															nd		x		nd						x*					Largest work population in hard metal industry; *SIC+ (mostly late)
Coffee, green (dust)	Oldenburg, Bittner et al., 2009	*	2-; Cross-sectional	60	13	0	2/60*											7/60		9/60		10/55**						nd					Workers exposed to coffee dust. *In both cases, asthma was work-exacerbated and IgE mediated, ** SFT could not be performed in 5 workers due to repiratory complaints.
","	Jones, Hughes et al. 1982		2-; Cross-sectional	372		7 (1.8)	10/372	2.6										x*		nd		nd						nd					7/372 new onset asthma; *exposure-time-related FEV1 decline; 35/362 SPT+; 24/331 IgE+
","	Zuskin, Kanceljak et al. 1985		3+; Case series	9		4	9/9											2/9		nd		nd						4/9		4			9 coffee industry workers; SIC done with aqueous extract; 5/9 symptomatics SPT+; 4/9 BD+
", " (roasted)	Lemière, Malo et al. 1996	-	3; Case report	1	2	1	1/1											1/1		nd		1/1						1/1		1			Factory worker (at machine roasting green coffee beans). Asthma symptoms after 3-4 years of work. SPT+, spec.IgE+ for roasted coffee beans
", "	Johansen and Viskum 1987		3; Case report	1		1	1/1											1/1		nd		1/1						nd					Worker in coffee-roasting establishment. Spec.IgE+, SPT+
Construction work (dust, agent not specified)	Sauni, Oksa et al. 2003	**	2+; Retrospective cohort study	7513	≥ 219	133	x*											x*		x*		x*						x*					Contruction workers (CW) with new OA between 1991-1995 in Pikanmaa region of Finland from register of *Employment Pension Fund of CW and hospital records. OR for OA of male and female workers: 1.81, sign. and 2.5, sign. respectively (compared with Pirkanmaa population); annual incidence 3730/1.000.000
"	Ulvestad and Lund 2003		2+; Prospective cohort study	212		30 (14.2)*	56/212											x**		nd		nd						nd					Tunnel workers. *COPD cases: 14.2% vs. 8% of controls with OR 2,5, sign.; **Mean FEV1 decline 74.4% for exposed, individual data not given
"	Bergdahl, Torén et al. 2004		2+; Prospective cohort study	200735		(10.7% overall/ 52.2% never-smokers)*	x*											x*		nd		nd						nd					Contruction workers exposed to different agents (inorganic dust, irritants, fumes, wood dust). *COPD cases within the follow-up 1971-1999; ** individual data not given; increased mortality rate from COPD, except for wood dust, RR 1.12, sign. (n=523)
"	Kaukiainen, Martikainen et al., 2008		3+; Cross-Sectional	793		40	40/793											nd		nd		nd						nd					Finnish carpenters and painters. Higher association between outdoor painting and chronic bronchitis than indoor painters and carpenters. 63/793 with chronic bronchitis.
"	Oliver, Miracle-McMahill et al. 2001		2-; Cross-Sectional	389		16 (4.1)*	48/389	12,3										16/330	4.1	nd		nd						nd					Contruction workers (laborers, tunnel workers, operating engineers). *Not clear, if obtruction correlates with WRS.
Cotton dust, raw CNT 750 (see also endotoxin)		**			≥178
", "	Christiani, Wang et al. 2001		2+; Prospective cohort	447		(25%-33%)*	x*											x**		nd		nd						nd					15-yr follow-up of 447 cotton textile workers. *25-33% chest symptoms; 67/447 dyspnea; **across-shift FEV1 decline is correlated with longitudinal FEV1 decline, also FVC decline
", "	Mberikunashe, Banda et al., 2010		2-; Cross-sectional	194		54/194 (27.8)	63/194*	32.5										54/194		nd		nd						nd					Workers in a textile manufacturing company. * 32.5% with wheezing.; **44.4% abnormal lung function using auscultation findings, spirometry test results not listed but 54/194 (27.8%) with severe respiratory obstruction (FEV1<65%)
", "	Latza, Oldenburg et al. 2004; Oldenburg, Latza et al. 2007		2-; Cross-sectional	150		12** (8.0)	12/ 150	8.0										x***		12/ 74**	13.5	x*						nd					Cotton-spinning mill workers. *74/74 subjects with sign. FEV1/FVC% declines across-shift and current endotoxin exposure-related; **sign. NSBHR+ increase across-shift; ***individual data not given
", "	Hayes, Ye et al. 1994		2-, Cross-sectional	355		x*	x**											x***		nd		x****						nd					Workers of textile cotton industry. *Asthma cases not mentiontioned; **sign. elevation of resp. symptoms (chronic cough 18.3%, chronic bronchitis 21.7%); *** in baseline preshift ns; ****sign. FEV1, FVC mean decline across-shift (-2.07 vs. 0.05%) and also sign. in FEF25-75 (-0.03 vs. 0.18)
","	Woldeyohannes, Bergevin et al. 1991		2-; Cross-sectional	595		64 (10.8)	64	10.8										x*		nd		x*,**						nd					Cotton mill workers. *Individual data not given; **dose-response relationship across-shift ns; duration of exposure over years with prevalence of asthma sign. correlated; 100/ 595 cases with byssinosis
", "			2-; Cross-sectional	443		*												x*		nd		x**						nd					Cotton workers. *FEV1 reduction and chronic bronchitis sign. related to endotoxin concn.; **FEV1 decline across-shift, sign. dose-response to dust exposure of chronic bronchitis.
", yarn	Toren, Balder et al. 1999		2-; Case control	22		22	x*											x*		x*		nd						nd					22/294 OA cases in 1996 (textile factory workers) with OR 1.9, sign.; *individual data not given
","	Rylander and Bergström 1993		2-; Cross-sectional	35			nd											x*		0/34**		nd						nd					Textile cotton workers. **Decline of FEV1 >20,0% ns, 4/34 >10% FEV1 decline after NSBHR testing NSBHR. FEV1 decline dose-response related to endotoxine
","	Wang, Pan et al. 2003		3+; Longitudinal study with 18 months follow-up.	225			x*											x**		x***		x****						nd					Cotton mill workers. 31/101 SPT+(atopics); *asthma or asthma symptoms were not a specific target; **sign. longitudinal decline in FEV and FVC in overall group (atopics/ non-atopic) after 12 and 18 months of follow-up; ***sign. FEV1 decline at highest methacholine dose in atopics after 18 months; ****trend of greater FEV1 decline cross shift in atopics.
", yarn	Mengesha and Bekele 1998		3+; Comparative survey	91		24 (26.4)	24/91	26.4										x*		nd		nd						nd					Workers of a cotton-yarn factory. sign. prevalence of 24/91 subjects with asthma symptoms (26.4% vs. 8.5% in controls) and 25/91 (27.5% vs. 9.5) with chronic bronchitis;* individual data not given
","	Li, Zhong et al. 1995		3+;Longitudinal study with 1year follow-up	110			nd											nd		x**		x***						nd					Cotton mill workers.*Increase in non-spec. BHR during follow-up in the atopic group (for cotton dust SPT+), -8.1% vs. -4.2%, ns. **FEV1 decline across-shift 3.3% and 5.2% after 1 year for atopics, for NSBHR and SFT indiviidual data not given; exposure range of cotton dust 0.2 - 2.01mg/m³, of endotoxin 0.004-1.73 μg/m³
", "	Rylander, Haglind et al. 1985		3+; Case series	15		2	15/ 15											2/ 15		nd		nd						x*					Cotton mill workers. *SIC with cotton samples in experimental cardroom, sign. mean FEV1 declines in 8/15; FEV1 declines and symptoms related to endotoxin exposure; dose-response relationship between cotton dust level and individual FEV1 changes ns
Cutting oil	Kipen, Blume et al. 1994	-	3; Case report	1	2	1	1/1											nd		1/1		nd						nd					Profession not mentioned
"	Hendy, Beattie et al. 1985		3; Case report	1		1	1/1											1/1		nd		1/1*						1/1**		1			Toolsetter. *SFT over a period of 5 months; **also SIC+ with reodorant (immediate), heated colophony (immediate) and artists' turpentine (immediate)
3-(Diamino-amino)propylamine [3-(dimethylamino)propylamine] 109-55-7	Sargent, Mitchell et al. 1976	(*)	2-; Survey	25	5	5(20.0)	5/25											x		nd		x*						nd					Assemblers, pressmen and other mold room workers. use of an epoxy resin system; *sign. FEV1 and FEF50 decreases across-shift and cross-week of slightly exposed and symptomatics
Diamine, aliphatic + cycloaliphatic (hardener) 2855-13-2 (isophorone diamine)	Aleva, Aalbers et al. 1992	-	3; Case report	1	1	1	1/1											0/1		1/1		nd						1/1			1		Salesman selling industrial floor-covering materials
Diazonium tetrafluoroborate 14239-22-6	Luczynska, Hutchcroft et al. 1990	-	3; Comparative study	45	3	2	25/45	55.6										1/2*		nd		nd						2/2*		1		1	Workers manufacturing flourine polymer precursor. 9/43 spec.IgE+; *hospital admission 2/45 for LFT and SIC
"	Graham, Coe et al. 1981		3; Case report	1		1	1/1											1/1		1/1		nd						1/1*			1		Production of photocopy paper. *SIC with diazonium chloride
Dichlorodiethyl sulfide [mustard gas] +505-60-2	Emad and Rezaian 1997	*	3; Cross-sectional	197	15	15*(7.6)	197/197											15/197		nd		nd						nd					Iranian veterans. Single massive exposure 10 years ago; 116 with chronic bronchitis, *89 COPD cases
Dichlorvos (organophosphate) 62-73-7	Deschamps, Questel et al. 1994	-	3; Case report	1	2	1	1/1		+									1/1		1/1		nd						nd					Cook. Persistent asthma
"	Barthel 1983		3; Case report	1		1	1/1		+									1/1		1/1		nd						nd					Cook. First, symptomless in between usages; after repetitive use of insecticide within years, development of asthma symptoms independantly of usage.
Diesel exhaust	Hart, Laden et al. 2006 and 2009**	*[*]	2-; Retrospective cohort study	536 (3913**)	303	75* (217**)	nd											nd		nd		nd						nd					*COPD mortality cases of railroad workers. *75/536 conductors and engineers with exposure ≥ 16 years of operating trains had a sign. increase in COPD mortality (OR 1.35 (1.17-2.39)), sign. dose-response relationship.**For workers employed after 1945 after the conversion to diesel locomotives, the risk of COPD mortality increased by 2.5% (sign.) for each additional year of work.
"	Henneberger, Derk et al. 2003		3+; Occupational diseases statistics (SENSOR)	7		7	7/7		+									x		x		nd						nd					7/424 OA cases between 1993-1995 (7/123 RADS)
"	Wade and Newman 1993		3; Case reports	3		3	3/3*		+									3/3		3/3		nd						nd					Railroad workers. RADS after a high exposure over several hours in second locomotive units 2/3 “reversible restrictive” ventilation pattern; twice hospital administration after high exposure
"	Makker and Ayres 1999		3; Case report	1		1	1/1											1/1		nd		1/1*						nd					Aircraft engine mechanic.*SFT done over a 50 days' period with sign. PEF decline over 5-day working week and improvement on weekends
Diethanolamine 111-42-2	Piipari, Tuppurainen et al. 1998	-	3; Case report	1	1	1	1/1											nd		1/1		1/1*						1/1		1			Metal worker. *SFT for 12 days
2-Diethylaminoethanol [diethyl aminoethanol] 100-37-8	Gadon, Melius et al. 1994	(*)	3+; Case series	14	7	7	14/14											4/12		nd		10/11						nd					Steam leak in heating system of a State office building. 7 asthma cases and 7 suspected asthma cases
2-Dimethylaminoethanol [dimethyl ethanolamine] 108-01-0	Vallières, Cockcroft et al. 1977	-	3; Case report	1	3	1	1/1											0/1		1/1		1/1						1/1				1	Spray painter
"	Cockroft, Cotton et al. 1979		3; Case report	2		2	2/2											0/2		0/2		nd						2/2			1	1	Profession not mentioned, occupational exposure to hardeners in paints. Co-exposure to HDI
Diinitrogen tetraoxide [dinitrogentetroxide] 10544-72-6	Conrad, Lo et al. 1998	(*)	3+; Case series	234	6	6	6/6		+									4/6		6/6		nd						nd					6/234 symptomatics developed RADS after massive release from a railroad tanker; 207/234 shortness of breath, 151/231 wheezing after massive exposure
ECG ink	Keskinen, Nordman et al. 1981	-	3; Case report	1	2	1	1/1											nd		1/1		nd						1/1				1	Laboratory nurse. Also SIC+ with methyl blue (immediate) and Patent Blau V; SPT+ to methyl blue, Patent Blau V, methylene blue
"	Rodenstein and Stanescu 1982		3; Case report	1		1	1/1											nd		1/1		nd						1/1		1			Technician. SIC+ also with methyl blue (immediate)
Endotoxin (see also cotton dust, swine confinement, poultry confinement, house dust)	Reinisch, Harrison et al. 2001	*	3+; Occupational diseases statistics (SENSOR), survey	8	15	8	8/8											x*		nd		nd						nd					8/430 new-onset asthma between 1993-1996. *Individual data not given
"	Milton, Wypij et al. 1996		3+; Cross-sectional	37		6*	14/37											x**		nd		x***						nd					Maintenance and production workers of fiberglass manufacturing.Co-exposure to phenolics and formaldehyde. *6/37 new-onset asthma; **FEV1 and FVC reduction exposure-related; ***endotoxin-related PEF decline across-shift with SFT over 10 days
Environmental tobacco smoke 1-09-0		**			≥268
"	IARC, 2004		2++; Critical Review and evaluation of evidence																														Suggested evidence of a causal relation
"	Jaakkola, Piipari et al. 2003		2+; Incident case control	239		117	x**											x**		x**		x**, ***						nd					*49.2% of asthma attributable to ETS (workplace + home) during the past year (among 239 ETS-exposed). 8% attributable fraction for the whole working-age population (n=487), resp. in asthmatics lifetime workplace ETS sign. increased, OR 2.16, > 150 cigarette-years adjusted OR 2.21. In total population for lifetime workplace ETS OR 1.84; **no individual data given.; ***SFT for 2 weeks
"	Greer, Abbey et al. 1993		2+; Prospective cohort study	3119		45	x**											nd		nd		nd						nd					Cohort of n=3914 in 1977 and again in 1987. ETS in the workplace increases asthma sign., OR 1.45; *45 subjects wirh new onset asthma between 1977 and 1987; **individual data not given
"	Eisner, Balmes et al. 2005		2-; Cross-sectional	2113			x											42/47*		nd		nd						nd					Population-based sample. COPD sign. increased (OR for > 23 yrs workplace ETS 1.36); population-attributable fraction of ETS exposure at work = 7%; subpopulation n=47: *42/47(89.4%) obstuctive ventilation pattern
"	Fidan, Cimrin et al. 2004		2-; Cross-sectional	114		44* (38.6)	44/ 114*	38.6										x**		nd		x**						nd					Coffeehouse workers (86% smokers). *Airway disease cases with sign. higher risk of prevalence vs. controls (OR 5.35, sign.), especially for smoking personal (OR 4.52, sign.); **individual data not given; sign. time exposure relationship (OR 3.59 < 4yrs.,sign.; OR 7.89 >13yrs., sign.)
"	Radon, Büsching et al. 2002		2-; Cross-sectional	1890			x											nd		nd		nd						nd					Sample of population-based ECHRS. Increased asthma: OR for ETS at home and in the workplace 1.5; chronic bronchitis (OR 1.9) sign. increased
"	Chen, Tunstall-Pedoe et al. 2001		2-; Case-control (MONICA)	294			x**											x**		nd		nd						nd					Never-smoking workers. Asthma was not a spec. target. **Individual data not given. Sign. dose-response relationship to high level eposure of ETS, increase of resp. symptoms and FEV1-, FVC- declines at work (OR 3.09-3.12 for FEV1, sign., and OR 2.47-2.53, sign.)
"	Janson, Chinn et al. 2001		2-; Cross-sectional	7882			x*											x*		x*		nd						nd					Subjects of 36 centers in 16 countries. ETS in the workplace associated with resp. symptoms and current asthma OR 1.9, sign.; NSBHR+ dose-related trend with ETS; *individual data not given
"	Blanc, Ellbjär et al. 1999		2-; Cross-sectional; survey (ECRHS)	1562		61 (3.9)	61/1562	3.9										x*		x*		nd						nd					Population-based sample of ECHRS resp. work disability; increased asthma PR for workplace ETS, OR 1.8; workplace ETS associated with NSBHR+ and WRS; *individual data not given
"	Flodin, Jönsson et al. 1995		2-; Population-based case-referent study				x*											x*		x*		nd						nd					ETS in the workplaces increased asthma cases, OR 1.5 sign.; *individual data not given
	Lambourn, Hayes et al. 1992		3; Case report	1		1	1/1											0/1		0/1		nd						1/1			1		Mould maker and fitter
Epoxy resin system see 3-(dimethylamino) propylamine 109-55-7
Ethylenediamine [ethylene diamine] 107-15-3		*			≥ 14
"	Aldrich, Stange et al. 1987		3+; Cohort study	337		x*	44/337*											nd		nd		nd						nd					Factory workers with EDA exposure of 8 years or more. *High risk of confounding bias, not clear if WR-asthma cases. 38/337 EDA rhinitis, coughing and wheezing; mean latency period for symptoms 15.2 months; 6/38 sensintized had asthma
"	Gelfand 1963		3+; Case series	7		7	7/7											nd		nd		nd						7/7*					6 shellac handlers and 1 rubber industry worker. *Individual reaction types not given
"	Casas, Badorrey et al. 2002		3; Case report	1		1	1/1											0/2		0/1		nd						1/1			1		Worker of laundry powder industry with 14 years of work before symptoms started.
"	Nakazawa and Matsui 1990		3; Case reports	2		2	2/2											0/2		2/2		nd						2/2			2		2 chemical workers. 2/2 i.c.+
"	Hagmar, Bellander et al. 1982		3; Case reports	3		3	3/3*											x**		1/3		nd						nd					Chemical workers; co-exposure to other amines. *Asthma type according to onset of symptoms: 1 late, 2 dual; **individual data not given
"	Lam and Chan-Yeung 1980		3; Case report	1		1	1/1											0/1		1/1		nd						1/1			1		Photography laboratory worker. SIC+ also with sulphur dioxide (immediate)
Ethylene oxide 75-21-8	Deschamps, Rosenberg et al. 1992	-	3; Case report	1	2	1	1/1											1/1		1/1		nd						nd					Worker of railway station
"	Dugue, Faraut et al. 1991		3; Case report	1		1	1/1											nd		nd		nd						1/1*					factory worker. 1/3 spec.IgE+; *individual reaction type not given
Farming		*[*]			≥ 971
	Rask-Andersen, 2011		2-; 12 years follow-up-study	276		27 (9.8	36/276	8.9										x*		nd		nd						nd					Follow-up of Swedish famers. * Lung function parameters not listed in detail (mean FEV1: 100+/- 15). 27/36 farmers with non-IgE mediated asthma. The farmers with non-IgE-mediated asthma had significantly lower FEV1 and VC than the IgE-mediated asthma cases: FEV1 76% of predicted versus 97% of predicted. 27 workers had chronic bronchitis.
", "	Walusiak, Krawczyk-Adamus et al. 2004		2-; Case control	100		38(38.0)	100/100											x*		x*		nd						38/100		23		15	Polish farmers. SIC with grain dust, animal epidermis, furs and feathers; sign. risk factors of resp symptoms, cereal farming, animal breeding; 47/100 SPT+; *individual data not given
", "	Eduard, Douwes et al. 2004		2-; Cross-sectional	1614			x*											nd		nd		nd						nd					Norwegian farmers. *asthma sign. elevated in cattle and pig farmers (OR 1.8 or 1.6); exposure to endotoxines, fungal spores and ammonia pos. associated with non-allergic asthma
", "	Hoppin, Umbach et al. 2003 ; Hoppin, Umbach et al. 2004		2-; Cross-sectional (Agricultural Health Study 1994-1997)	20468/ 20898			3838*/ 20 898	18.4										nd		nd		nd						nd					20 468, and 20 898 farmers (pesticide applicators). 3838 wheezing; OR for wheeze 1.26 (dairy), and 1.70 (eggs); wheezing sign. dose-response related for poultry and number of livestock; OR for driving diesel tractor: 1.31 (sign.), for solvents 1.16-1.33 sign.
", "	Melenka, Hessel et. al 1999		2-; Cross-sectional	781		36*(4.6)	108/781											x**		nd		nd						nd					Farmers, growing grain crops and raising livestock. *36 asthma cases correlated with cumulative dust exposure with OR 1.05, not sign.; **individual data not given. sign. dose-response relationship associated with reduction of FEV1 and FEV1/FVC (%) and cumulative dust exposure
","	Gomez, Hwang et al. 2004		2-; Cross-sectional	1620			295/ 1620**	18.2										nd		nd		nd						nd					Farmers of New York State. Data from telephone interviews with questionaire. *Asthma cases were not a specific target. **Participants were asked for occurrence of wheezing in the past year. Despite smoking and allergic reaction, sign. predictors for wheeze were having goats, more acreage in corn for silage
"	Melbostad, Eduard et al. 1998		2-; Cross-sectional	8482		263*(3.1)	263*/ 8482	3.1										x**		nd		nd						nd					Farmers of Norway. *Cases of self-reported asthma with 'current asthma'. sign. relationship between animal production and prevalence of current asthma without family history with OR 2.16, sign. **Individual data not given. Another important risk factor for asthma was an asthma family history
", (various)	Dosman, Graham et al. 1987		3+; Survey	1824		607(33.3)	607/ 1824											x*		nd		nd						nd					Farmers. 607 dyspnea, 500 wheezing; *sign. declines of FEV1, FVC, FEV1/VCV with individual data not given
", animals (pig, beef/veal, dairy, poultry)	Portengen, Preller et al. 2005	**	2-; Cross-sectional	81	≥ 54	36(44.4)	81/81											x*		36/78**	46.1	nd						nd					Pig farmers. *Individual data not given;** NSBHR sign. increased (46% vs. 17% of controls); FEV1 sign. reduced; endotoxin-associated with BHR or lower lung function
","	Monso, Riu et al. 2004		2-; Cross-sectional	105		18(17.1)	58/105											11/105		nd		nd						nd					58/105 participants of sample of European never-smoking farmers’ study reported wheezing. 18 COPD; COPD sign. dust-related
","	Radon, Weber et al. 2001		2-; Prospective cohort study	76			36/ 67*											x***		nd		x***						nd					40 pig farmers (Denmark) and 36 poultry farmers (Switzerland), randomly chosen subsample out of a European study (n=3544). Asthma was not a spec. targe;. *spec. asthma symptoms not given; **individual data not given;***sign. Lower FEV1 and MMEF25-75 of farmers with symptoms; sign. lower lung function (FEV1, FVC, MMEF25-75) of pig farmers with higher temperature (>19°C) inside the pig houses
floor sealant (aromatic hydrocarbons)	Brooks, Weiss et al. 1985	-	3; Case report	1	1	1	1/1		+									0/1		1/1		nd						nd					Grocery clerk. RADS for 14 months
Formaldehyde (gas, dust) 50-00-0		*			≥53
"	Nunn, Craigen et al. 1990		2-; Prospective cohort study with 6-year follow-up.	125		*	33/125**											x***		nd		nd						nd					Workers of chemical factory. *Asthma was not a spcific target. **Neither wheezing, nor other resp. symptoms were sign. different from controls; ***FEV1/FVC decline in exposed group ns
"	Nordman, Keskinen et al. 1985		3+; Cross-sectional with Case reports	230		12	230/230											2/5*		29/ 209								12/230		6	4	2	230 formaldehyde workers.; 5 Case reports, *individual data only given in 3 cases
"	Burge, Harries et al. 1985		3+; Case series	15		7	5/15											nd		4/14		nd						7/ 15		4	1	2	1 plastic molder, 1 printer, 1 formaldehyde manufacturer, 1 medicine packer, 1 farmworker, 6 printers/ laminators of flexible packaging, 1 laminated tray worker, 2 core shop workers; 9/15 subjects co-exposed to isocyanates
"	Piipari and Keskinen 2005		3; Case reports	4		4	4/4											nd		nd		4/4*						4/4*					4/306 OA cases in 2002. *Individual data not given
"	Kim, Song et al. 2001		3; Case report	1		1	1/1											1/1		1/1		nd						1/1*			1		Textile factory worker. *Workplace challenge; average workplace-conc.: 6 ppm, several short-term peaks of 0.12-0.13 ppm
"	Lemière, Desjardins et al. 1995		3; Case reports	3		3	3/3											0/3		3/3		3/3						3/3		1	2		1 chemist, 1 carpenter, 1 wood chips factory worker
"	Porter 1975		3; Case report	1		1	1/1											1/1		nd		nd						nd					Neurology resident. P+
"	Hendrick and Lane 1975		3; Case report	1		1	1/1											nd		nd		nd						1/1			1		Nurse
Foundry [see also Isocyanates(MDI)]		*[*]			≥ 7
"	Hansen 1997		2-; Historical cohort study with follow-up	3056		x*	x*											nd		nd		nd						nd					Workers of iron- (93%), stell- (3%), or metal- (4%) foundry. Exposure to silica dust, metal fumes, organic combustion products, engine exhaust, pyrolysis products; *within follow-up, 886 deaths with sign. increase of resp. diseases (mainly: chronic bronchitis/emphysema, pneumoconiosis)
"	Ahman, Alexandersson et al. 1991		2-; Cross-sectional	28		*	0/28**											0/28		nd		0/28***						nd					Foundry workers (molding/core making). *Asthma was not a spec. target; **complaints of upper resp. symptoms which show a dose-response relationship to cumulative furan resin sand exposure; ***24/28 with sign. FVC (but not FEV1) decline over a work shift
"	Mastrangelo, Tartari et al. 2003		3; Case control study	7		7*	7/7											0/7		nd		nd						nd					Foundry workers. *COPD cases selected for study with sign. increased risk, OR 12.0; exposure mainly to mineral dust and irritant gases
"	Hahn, Beck et al. 1986		3; Survey	265		*	x**											50/ 265***	18.8	nd		nd						nd					Foundry workers. *Asthma was not a spec. target. **sign. prevalence of chronic bronchitis symptoms in exposed group (21.1% vs 10.2%); ***individual data not given
Freon, (freon-22)	Sjögren, Gunnare et al. 2002	-	3; Case report	1	1	0	1/1											nd		nd		nd						nd					Refrigerator company worker. After massive exposure resp. symptoms with dypnoe, cough and blood-stained sputum; development of pulmonary inflammation, death by myocardial infarction one month later
", " (heated)	Malo, Gagnon et al. 1984		3; Case report	1		1	1/1											0/1		1/1		nd						1/1				1	Refrigerator company worker. Asthma aggravation at work for two years
Fumigating agent	Brooks, Weiss et al. 1985	-	3; Case report	1	1	1	1/1		+									1/1		1/1		nd						nd					Housewife fumigating her kitchen. Duration of symptoms for 6 months
Furan-based binder	Cockcroft, Cartier et al. 1980	-	3; Case report	1	1	1	1/1											1/1		1/1		1/1						1/1*			1		Mold maker. *3 SICs+ (late): furfuryl alcohol combined with acid catalyst, sulfuric acid, or butyl alcohol
Glutaraldehyde [glutaral] 11-30-8		*[*]			≥ 105
"	Vyas, Pickering et al. 2000		2-; Cross-sectional	318		*	17/ 318**	5.3										x***		nd		0/17						nd					Nurses of endoscopy units throughout the UK. *Asthma was not a specific target. **WR chest tightness. ***Individual data not given.
"	Curran, Burge et al. 1996		3+; Cross-sectional	20		7	13/20*	65.0										nd		nd		nd						7/8*					Hospital employees. *SIC done in 8/13 with LFT+, individual data on reaction type not given, 2/13 IgE+ and 3/13 false positive IgE
"	Ross, Keynes et al. 1997		3+; Occupational diseases statistics (SWORD)	74		74	x*											x*		x*		x*						x*					74/1765 physician-diagnosed asthma cases in 1996
"	Gannon, Bright et al. 1995		3+; Case series	7		7	7/7											1/7		3/7		7/7						7/8			5	2	Workers of endoscopy and X-ray departments
"	Gannon and Burge 1993		3+; Occupational diseases statistics (SHIELD)	6		6	6/6											nd		nd		x						x					6/500 asthma cases in 1989-1991
"	Jachuck and Bound 1989		3+; Survey	9		1*(11.1)	1/9*											nd		nd		nd						nd					Employees of endoscopy unit. *1subject with breathlessness
"	Ong, Tan et al. 2004		3; Case report	1		1	1/1											0/1		1/1		1/1*						1/1			1		Laboratory technician
"	Cullinan, Hayes et al. 1992		3; Case reports	2		2	2/2											0/2		1/2		x*						1/2**			1		Radiographers. *Individual data not given; **SIC done with 11% glutaraldehyde solution in first patient (+); in second patient with SIC- solution of 1 and 2% and additionally with fixative solution (SIC+, imm.), containing acetic/hydrochloric acids
"	Corrado, Osman et al. 1986		3; Case reports	4		1	4/4											0/4		nd		nd						1/4*			1		Nurses of endoscopy units. *SIC with alkaline glutaraldehyde
Grain dust		**			≥ 133
"	Toren, Balder et al. 1999		2-; Case control	7		7	x*											x*		x*		nd						nd					7/294 OA cases in 1996. OR 4.2, sign.; *individual data not given
"	Post, Heederik et al. 1998		2-; Cross-sectional study with follow-up after 5 years	140		*	8/ 140	6.0										x**		nd		nd						nd					Workers of grain processing and animal feed industry. sign. higher annual FEV1 decline in workers with 5-10 years of exposure vs. workers <5 years of exposure; sign. dose-response relationship to grain dust (>4mg/m³) / endotoxin (>20ng/m³) and rapid annual FEV1 decline (>90ml/s), OR 3.3/OR 3.2, sign.
“	Schwartz, Thorne et al. 1995		2-; Population based cross-sectional	410		58(14.1)	58	14.1										x*		45/410	11.0	nd						nd					Grain workers. *FEV1 sign. reduced and sign. endotoxin dose-related
"	Chan-Yeung, Schulzer et al. 1980		2-; Comparative survey	610			x*											x*		nd		x*						nd					Workers of grain elevator terminals. Increased chest symptoms; across-shift and -week decrease in FEV1 and FVC (FEV1 drop of > 10% in 4.3% of the survey)
"	Williams, Skoulas et al. 1964		3+; Survey	502		35	35/ 502											nd		nd		nd						nd					Grain elevator industry workers. 78 with WR breathlessness; 35 (7.0%) wheezing and breathlessness without cough, 20 (4.0) with cough, breathlessness and wheezing
"	Skoulas, Williams et al. 1964		3+; Survey	51		31	31*	61.0										x*		nd		nd						nd					51 grain elevator workers out of 175 with resp. symptoms. *Most severe (n=31) symptoms associated with sign. FEV1 decline; 31/51 SPT+(settled barley dust), 61% vs. 32% of controls
"	Pahwa, Senthilselvan et al. 1994		3+; Longitudinal study	1396		*	x**											x**		nd		nd						nd					Grain workers. *Asthma was not a spec. target; **individual data not given; trend of increased annual declines in FEV1 and FVC. Trend of dose-response relationship
"	Baur, Preisser et al. 2003		3; Case reports	2		2	2/2											2/2		2/2		nd						2/2*		2			1 farmer, 1 manager of grain warehouse (SIC with wheat dust); *SIC in workplace with rye dust
"	Chan-Yeung, Dimich Ward et al. 1992		4; Review				nd											nd		nd		nd						nd					across-shift and chronic decreases in lung function exposure-related
, rice dust	Ye, Huang et al. 1998	[*]	2-; Cross-sectional	474	20	20 (4.2)*	x**											x***		nd		x****						nd					Rice handlers, processors from granaries. *Asthma cases: 4.2%(n=20) vs. 3.0%(n=7) of controls, ns. **sign. higher prevalences of resp. symptoms (e.g chronic cough/bronchitis/phlegm.) in exposed group. ***Individual data not given, no sign. FEV1/FVC changes in exposed vs. controls.****Trend of higher FEV1 decrements aacross-shift in exposed. Range of rice dust concentration at workplace 6.6mg/m3- …
Hairdressing chemicals	Piipari and Keskinen 2005	(*)	3+; Occupational diseases statistics Finland	6	6	6	x*											nd		nd		6/6*						6/6*					6/306 OA cases in 2002. *Individual data not given
Health Care Workers	Kogevinas, Zock et al. 2007	*[*]	2-; Prospective cohort study (ECRHS II)	913*	409	27(3.0)*	27/913*											nd		nd		nd						nd					High risk occupations for WRA. *sign. increase for workers exposed to agents with low-molecular-weight, OR 1.58; Highest sign. risk of WRA was nursing, OR 2.22; exposure to cleaning products also associated with sign. high risk of WRA, OR 1.80
"	Pechter, Davis et al. 2005		3+; Occupational disease statistics (SENSOR 1993-1997)			305*	305											x**		nd		nd						nd					*Majority of cases were nurses (63%) working in hospitals. **Individual data not given. Nurses affected by latex (33%), cleaning products (21%), glutaraldehyde/ formaldehyde (19%)
"	Arif and Delclos 2012		2-;Cross sectional	3650		33 (0.8)	206/3650*	5.6										nd		nd		nd						nd					Physicians, nurses, respiratory and occupational therapists co-exposed to different clinic-related chemicals. Population from survey conducted in 2004. * 74/206 (3.3) had work-related asthma, 41/206 (1.1) had work-exaceberated asthma, 33/206 (0.8) had occupational asthma. Significantly elevated odds of OA after exposure to chloramines OR (4.81).
"	Arif, Delclos et al., 2012		2-; Cross-sectional	448		44 (9.8)	44/448	9.8										nd		116/448	25.9	nd						nd					448 nurses compared to 3,634 other health care professionals. Population from survey conducted in 2004. Nurses included in studiy of Arif et al., 2012 (see above). Asthma was significantly increased among nursing professionals involved in medical instrument cleaning (OR=1.67) and exposure to general cleaning products and disinfectants (OR=1.72)
Hexachlorophene 70-30-4	Nagy and Orosz 1984	-	3; Case report	1	1	1	1/1											nd		1/1		nd						1/1				1	Children's nurse
Hexamethylenetetramine 100-97-0	Merget, Topcu et al. 1999	*	3+; Cross-sectional	17	≥ 15	x**	3/17*	11.8										0/17		4/17**	24	nd						nd					HMT production workers. *Results ns different from controls; **not clear if workers with NSBHR+ additionally asthma symptoms; 0/17 SPT+
"	Gamble, McMichael et al. 1976		3+; Comparative survey	52		8 (15.4)	8/52	15.4										x*		nd		x						nd					Workers of tire manufacturing plant. 8/52 wheezing, 14/52 chest tightness, 10/52 dyspnea; *LFT reduction ns
"	Gelfand 1963		3; Case series	7		7	7/7			+		+		-		nd		nd		nd		nd		x	+	x	+	7/7*					Laquer handlers with asthma. 7/7 SPT+
house dust SPIEGELBERG?	(Michel, Kips et al. 1996)		3; Cross-sectional				x											x															49 house dust mite sensitized asthmatics; FEV1 and corticosteroid therapy sign. related to endotoxin concn.
Hydrazine 302-01-2	Brooks, Weiss et al. 1985	-	3; Case report	1	1	1	1/1		+									1/1		1/1		nd						nd					Power plant utility worker. Massive exposure to pouring of 35% solution; symptoms for 34 months
Hydrogen chloride [hydrochloric acid] 7647-01-0	Promisloff, Lechner et al. 1990	-	3; Case reports	3	5	3	3/3		+									0/3		3/3		nd						nd					Members of police department. Massive exposure by truck accident
"	Tarlo and Broder 1989		3; Case report	1		1	1/1											x*		1/1		x*						nd					Profession not mentioned. Asthmatic symptoms persistent for 2 years
"	Boulet 1988		3; Case report	1		1	1/1		+									0/1		1/1		nd						nd					Profession not mentioned. BD+
Hydrogen fluoride [hydrofluoric acid] 7664-39-3	Franzblau and Sahakian 2003	-	3; Case report	1	1	1	1/1		+									1/1		1/1		nd						nd					Cleaning with HF containing rust stain remover once. Asthmatic symptoms persistent for > 3 years
Iridium salt	Bergman, Svedberg et al. 1995	-	3; Case report	1	1	1	1/1											x*		x*		nd						nd					Worker of elctrochemical factory. SPT+ (immediate); individual data not given
Isocyanates, Isocyanurate					( ≥ 1737)
", various (HDI, MDI, TDI)	Mastrangelo, Paruzzolo et al. 1995	**	2-; Cross-sectional	121	1220	7(5.8)	7/121	5.8										nd		nd		nd						nd					Workers of wooden furniture industry. Exposure to two-component paint (polyalcohols and polyisocyanates) with sign.higher prevalence of WRA vs. non-exposed (n=609), OR 4.61,sign.
","	Baur, Dewair et al. 1984		2-; Case series/ cross-sectional	621		179 (28.8)	247/ 621	39.8										179/ 621	28.8	nd		nd						nd					Isocyanate workers of different companies. 26/247 symptomatics exposure-related COPD; spec.IgE+ (14% symptomatic vs. 0.3% asymptomatic isocyanate workers); 26.4% (14/53) symptomatics SPT+ vs. 0% (n=150) asymptomatics
", "	Piirilä, Nordman et al. 2000		3+; Case series	244		236	244/244											x*		3/3**		14/14**						219/ 219**		101	118		Asthma cases diagnosed 1976-1992. Mainly eposed to polyurethane foams production or spray painting;*individual data not given;**case diagnosed by NSBHR or SFT or SIC (mainly); 91 patients re-examined in 1995 with sign. impairment of FEV1
", "	O'Brien, Harries et al. 1979		3+; Case series	24		16	24/24											nd		12/24		nd						16/24			5	11	Profession not mentioned. 8/16 SIC+ also SIC+ with MDI ( 4 immediate, 4 dual), 3/8 SIC+ with 3rd agent HDI (1 immediate, 2 late)
", "	Cartier, Grammer et al. 1989		3+; Case series	62		29	62/62											14/62		46/62		nd						29/62		7	15	7	Workers of foam industry (spray painters and others. 8/29 SIC+ with spec.IgE+ and spec.IgG+
", "	Meredith, Bugler et al. 2000		3+; Case-referent study	78		27*	27											x**		nd		x**						nd					Workers of foam industry. Asthma cases of SWORD-study between 1989-1993.24/27 TDI, 3/27 MDI-exposed. Higher TWA-exposures for cases vs. referents: 1.5ppb vs. 1.2 ppb respectively. OR (for 0.1ppb increase in 8h TWA-exposures) 1.08, ns.
", "	Ross, Keynes et al. 1997		3+; Occupational diseases statistics (SWORD)	310		310	x*											x*		x*		x*						x*					310/1765 physician-diagnosed asthma cases in 1996
", "	Piipari and Keskinen 2005		3+; Occupational diseases statistics Finland	6		6	6/6*											nd		nd		6/6*						6/6*					6/306 OA cases in 2002. *Individual data not given.
", "	Latza and Baur 2005		3+; Occupational diseases statistics	54		54	x*											x*		nd		nd						x*					54/835 OA cases in 2003 (54/210 irritant asthma cases). *Individual data not given.
", "	Chatkin, Tarlo et al. 1999		3+; Occupational diseases statistics (WCB), survey	9		9	9/9		(+)**									nd		9/9*		nd						nd					9/465 asthma claims between mid 1984 and mid 1988 identified by retrospective Review. *9/9 BD+ and/or NSBHR+; **2/9 RADS
", "	Tarlo, Liss et al. 2002		3+; Retrospective review of new OA claims of occupational diseases statistics, (WCB) between 1980-1993	425		425	x*											x*		x*		nd						x*					Review of of Ontario Workers' compensation board. Diisocyanates represented 50% of all OA claims. *Individual data not given.
", Diphenylmethane diisocyanate [MDI] 5873-54-1	Bernstein, Korbee et al. 1993	**	2-; Cross-sectional	243	142	2* (0.8)	9/243											nd		nd		3*/9						nd					Workers of urethane mold plant. *At follow-up,2/3 physician diagnosed OA, additionally showed NSBHR+.
", "	Hur, Koh et al., 2008		2-; Cross-sectional	58		5 (8.6)	30*	51.7										nd		11/26	42.3	nd						5/15	33.3	1	2	2	Workers of a car upholstery factory. *30 had work-related lower-respiratory symptoms (cough, sputum, wheezing episodes, or shortness of breath). MDI-induced asthma confirmed in 5 workers, 2 with eosinophilic bronchitis (NSBHR and SIC negative)
", "	Liss, Bernstein et al. 1988		3+; Comparative survey	26		7 (26.9)	7/26											x*,**		nd		x**						nd					Current mould and core room (foundry) workers. *sign. FEV1 decrease across-shift; **individual data not given; 1/26 IgE+
", " gleiches Patientengut wie Zammit-Tabona - streichen?	Tse, Johnson et al., 1985		3+; Cross-sectional	78		12 (15.4)	12/78											nd		12/78		nd						nd					Foundry workers. 2/78 spec. IgE+
", "	Woellner, Hall et al. 1997		3+; Case series	18		15	18/18											x*		15/16		nd						nd					Workers of a wood products plant. *Individual data not given.
", "	Mapp, Boschetto et al. 1988		3+; Case series	162		93	162/162											15/93		93/ 162*		nd						93/162		27	32	34	Profession not mentioned. *NSBHR sign. lower in 93 SIC+ vs. 69 SIC-
	Zammit-Tabona, Sherkin et al. 1983		3+; Case series	78		6	12/78											5/11		9/11*		nd						6/11			4	2	Foundry workers. 0/6 with SIC+ spec.IgE-
", "	Perfetti, Brame et al. 2003		3; Case report	1		1	1/1		+									1/1		1/1		nd						1/1				1	Spray painter. RADS after accidental spill
", " prepolymers	Vandenplas, Malo et al. 1993	-	3+; Case series	8	2	2	8/8											0/8		1/8		nd						2/8*					Workers of woodchip board manufacturing; 8/8 SIC+ with sign. declines of FEV1 and FVC, only *2/8 with sign. obstr. (no individual reaction type not given); 7/8 spec IgE+; 4/8 BD+
", HDI biuret plus 4035-89-6	Vandenplas, Cartier et al. 1993	(*)	3+; Case series	20	12	10	20/20											6/20		15/20		nd						10/20*		4	2	4	Profession not mentioned; *SIC with monomer and prepolymers of HDI (4 only with HDI prepolymers, 1 only with HDI monomer, 5 with both)
", Hexamethylene diisocyanate [HDI]; plus isodurane diisocyanate 822-06-0	Lemière, Malo et al. 1996		3; Case report	1		1	1/1		+									0/1		1/1		nd						0/1					Mechanic; co-exposure to several organic solvents; P+
", "	Belin, Hjortsberg et al. 1981		3; Case report	1		1	1/1*											1/1		1/1		nd						nd					Gasoline station manager; spec.IgE+; *severe asthma symptoms after exposed to high concn.of car (polyurethane) paint twice within one month
", 3-Isocyanatomethyl-3,5,5-trimethylcyclohexyl isocyanate [isophorone diisocyanate, IPDI] 4098-71-9	Clarke and Aldons 1981	-	3; Case report	1	1	1	1/1											1/1		nd		nd						1/1*				1	Spray painter; asthma associated with abnormal chest X-ray (interstitial infiltration); *SIC by increasing exposure on following days
", Methyl isocyanate [MIC] 624-83-9	Kamat, Patel et al. 1992	*	3+; Longitudinal study, follow-up of cases	113	≥ 144	97	97/97											x*		nd		nd						nd					Persistently symptomatic residents exposed to MIC at Bhopal tragedy 1984. 97/113 dyspnea; 32% with lung function fluctuations; *sign. FEV1/FVC decline after 18 months, also gradual FEF25-75 decline over 24 months, in a previous study 24/82 subjects; predominating restr.s; 97/97 BD+
", "	Baur, Chen et al. 2001		3+; Case series	6		3	5/6											nd		3/5*		nd						3/5*		1	1	1	1 elastomer-, 5 synthetic resin production workers. 1/6 rhinitis; *SIC+ workers also NSBHR+
", "	Vijayan and Sankaran 1996		3+; Case series	54		17	54/54											17/54		nd		nd						nd					Bhopal tragedy. 17 subjects investigated symptomatic and moderately or severely exposed subjects with obstructive lung pattern; FEV1/FVC sign. negatively related to exposure and to BAL neutrophils (P+)
", "	Kamat, Mahashur et al. 1985		3+; Case series	82		24	82/82											24/82*		nd		nd						nd					Exposed residents at Bhopal tragedy. Predominating restr.s (64/82); 24/82 BD+
", "	Harries, Burge et al. 1979		3; Case reports	3		3	3/3											2/3		1/3		nd						3/3			2	1	1 chemist, 1 foreman, 1 polyurethane caster of plastic mould factory
", "	Mehta, Mehta et al. 1990		4; Review	41			nd		+									nd		nd		nd						nd					Bhopal tragedy: Mainly mixed resp ailments
", 1,5-Naphthylene diisocyanate [NDI] 3173-72-6	Fuortes, Kiken et al. 1995	*	2-; Survey	46	24	13*	17/46											x*		2/3	66.6	3/8	37.5					nd					Workers of wheel factory employed in production and administrative section. Co-exposure to MDI; *7 cases reported to NIOSH and 6 additional cases identified by questionnaire; *individual data not given.
","	Baur and Marczynski, 2000		3; Case series	5		5	5/5											3/5		3/5		nd						3/5		1	1	1	Workers in production of car equipment
","	Alexandersson, Gustafsson et al. 1986		3+, Survey	23			8/23											nd		nd		nd						nd					Production of tires. * 12/17 eye irritation, 6/17 productive cough, 2/17 chronic bronchitis, 6 exertional dyspnoe. Significant DV decline in 8 workers after 2 days of work.
", Polymethylene polyphenyl isocyanate 9016-87-9	Séguin, Allard et al. 1987	*	2-; Survey	42	6	6 (11.8)	14/ 42	33.3										4/ 10	40.0	nd		nd						6/ 10	60		2	4	Paint shop workers
", Toluene diisocyanate, TDI 2,4: 584-84-9; 2,6:91-08-7	Butcher, Jones et al. 1977	**	2-; Prospective cohort	103	≥ 152	9	26/ 89											x**		8/ 11								9/ 13		5	*	*	103 TDI workers of Longitudinal study 1973-1975. 89/103 became continuously/intermittently exposed; *4/9 SIC reaction type late or dual; **LFT not sign.
", "	Ott, Klees et al. 2000		3+; Cohort study	313		19	x*											x*		nd		nd						nd					TDI production employees between 1967-1992.*Individual data not given.
", "	Omae, Higashi et al. 1992		3+; Cross-sectional study with follow-up	57		*	**											x*		nd		nd						nd					Workers of polyurethane foam industry. *Asthma and asthma symptoms were not a spec. target; **individual data not given; sign. increase of average annual loss of pulmonary function (FEV1,FEF75, PEF) in high exposuregroup(n=15) with mean and maximal TWA conc. of 8.2 and 30ppb
", "	Chatkin, Tarlo et al. 1999		3+; Occupational diseases statistics (WCB)	5		5	5/5		+									nd		x*		nd						2/5**					5/469 asthma claims between mid 1984 and mid 1988 identified by retrospective review; 5/5 BD+ and/or NSBHR+; for SIC indiviual reaction type not given
", "	Marabini, Brugnami et al. 1994		3+; Case series with follow-up	40		40	x*											x*,**		nd		nd						40/ 40		9	25	6	Profession not mentioned. *Individual data not given.; **at follow-up 4-8 years after first diagnosis sign. decline of FEV1 and FVC of workers with SIC+ (late)
", "	Karol, Tollerud et al. 1994		3+; Case series	63		34	63/ 63											nd		32/34*		nd						34/ 63		12	13	9	63 asthmatic isocyanate workers. *NSBHR+ associated with SIC+
", "	Paggiaro, Bacci et al. 1990		3+; Case series with follow-up	10		10	10/ 10											5/ 10		10/ 10								10/ 10			4	6	Profession not mentioned. At follow-up 3-39 months after cessation no sign. difference in FEV1 and NSBHR. Biopsy of bronchial mucosa with inflammatory changes in 8/8 (P+)
", "	Axford, McKerrow et al. 1976		3+; Case series with 4 year follow-up	35		30	30/35		(+)*									x**		nd		nd						nd					35 firemen at accidental exposure. 20/35 persistent resp. symptoms 4 years later with small **FEV1/FVC decline; *8/35 chest tightness during the fire (immediate), additionally 22 within 8 hours to 3 weeks (delayed symptoms); 7/33 asthmatic symptoms after 6 months, 2/32 after 44 months
", "	Vandenplas, Cartier et al. 1992		3; Case reports	2		2	2/2											1/2		2/2		nd						2/2*			2		Workers of wood roof industry. *SIC with TDI prepolymers, TDI monomers negative
", "	Luo, Nelsen et al. 1990		3; Case reports	2		2	2/2		+									1/2		2/2		nd						nd					Police officers exposed to spill. Persistent asthmatic symptoms > 7years with considerable improvement
", "	Tarlo and Broder 1989		3; Case report	1		1	1/1		+									x*		1/1		x*						nd					RADS lasting for 1.5 years
", "	Wisnewski, Liu et al. 2005		4; Review																														Accelerated loss of FEV1 within 4-year-period. Dose-response relationship remains unclear
", Triglycidil isocyanurate 2451-62-1	Piirilä, Estlander et al. 1997	-	3; Case report	1	1	1	1/1											nd		1/1		1/1						1/1		1			Laboratory technician. Spec.IgE+
", Triphenylmethane triisocyanate	Buick and Todd 1997	-	3; Case report	1	1	1	1/1											1/1		nd		nd						nd					Salesman, dealing with rubber products. Initially, exacerbation of interstitial lung disease
Isothiazolinone 55965-84-9	Bourke, Convery et al. 1997	-	3; Case report	1	1	1	1/1											1/1		1/1		1/1*						nd					Chemical plant operator; *SFT on 3 consecutive days with I. (asthma onset late)
Lauryl dimethyl benzyl ammonium chloride 139-07-1	Burge and Richardson 1994	-	3; Case report	1	1	1	1/1											nd		1/1		1/1						1/1			1		Pharmacist
Lubricants (not specified)	Henneberger, Derk et al. 2003	(*)	3+; Occupational diseases statistics (SENSOR)	46	54	46	46/46											x		x		nd						nd					46/424 OA cases in 1993-1995
"	Latza and Baur 2005		3; Occupational diseases statistics	8		8	x*											x*		nd		nd						x*					8/835 OA cases in 2004. 3 classign.ed as allergic asthma, 5 as irritant asthma (total irritant asthma cases = 210); *individual data not given
Metal coat remover (coating removing chemical)	Brooks, Weiss et al. 1985	-	3; Case report	1	1	1	1/1		+									1/1		1/1		nd						nd					Remover of coatings from metals and plastics. RADS for 39 months
Metal oxide fume	Dube, Puruckherr et al. 2002	-	3; Case report	1	1	1	1/1		+									1/1		nd		nd						nd					Metal industry worker. RADS associated with metal fume fever
Metal working fluids [MWF]	Zacharisen, Kadambi et al. 1998	-	3+; Survey	30	12	12 (40.0)	30/ 30	100.0										5/ 30	16.7	12/ 30	40.0	nd						nd					30 workers of an automobile engine manufacturing plant: 12 OA, 6 industrial bronchitis, 7 hypersensitivity pneumonitis
Metallurgical Industry Workers	Bala and Tabaku, 2010	*	2-; Cross-Sectional	459	73	73/316* (23.1)	nd											112/459	24.4	nd		nd						nd					Iron-steel and ferrochrome industry workers. *Prevalences of COPD is higher in units, where the concentrations of pollutants are higher than in other units of enterprise.
Iron-steel production				166		27.10 %
Iron-steel processing				134		20.89 %
Ferrochrome production				117		21.36 %
Metam sodium [methyldithiocarbamate] 144-54-7	Cone, Wugofski et al. 1994	-	3+; Retrospective case series	197	20	20 (10.1)	48/ 197	24.3	(+)*									15/ 30	50.0	23/ 23	100.0	nd						nd					Massive spill of pesticide, 197 out of c. 3,000 exposed subjects clinically examined. 20 new onset asthma (*17/20 RADS) plus 10 work-exacerbated asthma
Methylmercaptan 74-93-1	Chatkin, Tarlo et al. 1999	-	3; Occupational diseases statistics (WCB)	1	1	1	nd		+									nd		x*		nd						nd					1/469 asthma claims between mid 1984 and mid 1988 identified by retrospective review; *1/1 BD+ and/or NSBHR+
Monoethanolamine 141-43-5	Gelfand 1963	-	3+; Case series	14	10	10	14/14											nd		nd		nd						10/10*					Subjects exposed in the beauty culture industry. Co-exposure to ammonium thioglycolate and ethylene diamine; *individual data not given
Mustard gas (see dichlorodiethyl sulfide)
N-methylmorpholine 109-02-4	Belin, Wass et al. 1983	[*]	3; Comparative survey	48		x*	13/ 48											nd		8/44		nd						nd					Polyurethane foam industry workers; 13/48 wheezing and dyspnea (27 vs. 17% of controls, ns); NSBHR sign. increased, *not clear if 8/44 with BHR+ have asthma symptoms; co-exposure to 1.4-diaza-bicyclo-(2,2,2) octane and to isocyanates
Nickel sulphate →anhydrous 7786-81-4 →hexahydrate 10101-97-0	Estlander, Kanerva et al. 1993	(*)	3; Case report	1	5	1	1/1											0/1		0/1		1/1						1/1			1		Manual grinding of metal casting. Co-exposure to chromium; spec. IgE+; allergic contact dermatitis
"	Block and Yeung 1982		3; Case report	1		1	1/1											0/1		1/1		1/1						1/1		1			Metal polisher. SPT+; contact dermatitis
"	Malo, Cartier et al. 1982		3; Case report	1		1	1/1											0/1		0/1		1/1						1/1		1			Metal plating factory worker. **SFT for 2 weeks; spec.IgE+
"	Novey, Habib et al. 1983		3; Case report	1		1	1/1											1/1		nd		nd						1/1				1	Metal plating worker. Co-exposure to chromium; spec.IgE+
"	McConnell, Fink et al. 1973		3; Case report	1		1	1/1											nd		nd		nd						1/1		1			Metal plating worker. SPT+; contact dermatitis
Ninhydrin 485-47-2	Piirilä, Estländer et al. 1997	-	3; Case report	1	1	1	1/1											1/1		1/1		1/1						1/1		1			Forensic laboratory worker; preceding rhinitis; spec.IgE+ (low); SPT+
Nitrogen chloride [nitrogen trichloride, trichloramine] 10025-85-1	Jacobs, Spaan et al. 2007	[*]	2-; Cross-sectional	624	≥ 3	x*	x*											nd		x**		nd						nd					Swimming-pool employees. *sign. elevation of asthma attacks during the last 12 months compared to the general Dutch population (OR 2.6 sign.); 60% of pool employees completed questionnaire; **ns
"	Thickett, McCoach et al. 2002		3; Case reports	3		3	3/3											1/3		0/3		2/2*						3/3		2		1	2 life guards of indoor swimming pools, 1 swimming teacher. Latency periods 10-14 years; *SFT over 4 weeks
Oil (spill)	Zock, Rodrigues-Tigo et al. 2007	*	2-; Cross-sectional	6700		x*	x*											nd		nd		nd						nd					Fishermen who participated in clean-up work after wreckage of oil tanker Prestige next to spanish coast. sign. prevalence for lower resp. symptoms, i.e. wheeze and breathlesness, OR 1.73; sign. dose-resp.onse relationship (i.e. number of exposed days)
Ozone (gassings) 10028-15-6	Mehta, Henneberger et al. 2005	*	2-; Cross-sectional with follow up	66	9	9*	nd											9/66*	13.6	nd		nd						nd					Pulp mill workers. *Asthma was not a spec. target but chronic airflow limitation(FEV1/FVC <70%); higher risk of chronic airflow limitation in group with pre-baseline survey and both pre-baseline and interval of follow-up survey with ozone gassings (PR 4.3-5.5 for chronic airflow limitation, sign.)
Paint (fumes)	Wieslander, Norbäck, et al. 1997	*	2-; Longitudinal study	175	39	7(4.0)	7/175	4.0										x*		35	20.0	nd						nd					House painters, working with water based and solvent-based paints. Sign. dose-response relationship; highest TVOC 100-380mg/m³; *individual data not given
" (see also welding)	Temel, Coskum et al., 2010		3+; Cross-Sectional	97		13	13/97											x*		nd		x*						nd					Welders and painters of a bicycle factory. *LFT and SFT results not listed in detail: mean FEV1 in painters: 98.1+/-7.2 and PEF: 71.9+/- 19.6.
"	Wieslander, Janson et al. 1994		3+; Survey and clinical study	415		18 (4.3)	28*	6.7										18/23		20/23		nd						nd					House painters, working with water based paint. *28 with self-reported asthma, 23/28 took part in clinical study
"	Tarlo and Broder 1989		3; Case report	1		1	1/1											x*		1/1		x*						nd					Consectutive worker; asthmatic symptoms persistent for 3 months
Palladium 7440-05-3	Daenen, Rogiers et al. 1999	-	3; Case report	1	1	1	1/1											1/1		1/1		nd						1/1		1			Electric industry worker. SPT+
Paper dust A111	Toren, Balder et al. 1999	(*)	2-; Case control	32	32	32	x*											x*		x*		nd						nd					32/294 OA cases in 1996. OR 2.1,sign.;*individual data not given.
Paraphenylendiamine 106-50-3	Silberman and Sorrell 1959	(*)	3+; Case series	80	37	37	59/ 80											nd		nd		nd						*37/ 50					80 fur industry workers. Patch test (2% PPD)+: 12/33; 18/80 contact dermatitis; individual reaction type not given
Paraquat 4685-14-7	Schenker, Stoecklin et al. 2004	(*)	2-; Cross-sectional (SALUD)	219			41/338**	12.1										10/338*,**	3.0	nd		nd						nd					Workers of banana, coffee and palm oil farms. sign. shortness of breath and wheeze associated with cumulative paraquat exposure, OR 2.3; *association to paraquat exposure ns; **data for overall group: 219 exposed, 119 not exposed
"	Castro-Gutièrrez, McConnell et al. 1997		2-; Cross-sectional	134			20/71*	28.2										14/ 134**	10.5	nd		nd						nd					Workers of banana farms. *Group with intense exposure, OR 2.9 sign.; **NSBHR+ OR 0.93-1.3,ns; dose-response relationship between intensity of exposure and exertional dyspnea, grade 3, OR 2.8-4.6, sign.
Perfume agents (research lab)	Kipen, Blume et al. 1994	-	3; Case report	1	2	1	1/1											nd		nd		1/1*						nd					Profession not mentioned. “Low dose RADS” ; *BD+
"	Baur, Schneider et al. 1999		3; Case report	1		1	1/1											1/1		nd		nd						1/1*		1			Saleswoman. *SIC with perfume "Must de Cartier"; SPT- and spec.IgE-
Persulfate
", not specified	Moscato, Pignatti et al. 2005	(*)	3+; Case series	47		21	47/ 47											0/21		12/21**	57.1	nd						21/47*	57.0	4	14	3	Hairdressers. SIC with ammonium pesulfate; 11/21 rhinitis; 8/21 dermatitis; 6/21 BD+; **NSBHR+ sign. associated with SIC+
", "	Pankow, Hein et al. 1989		3; Case report	1	22	1	1/1											*		1/1		nd						1/1		1			Hairdresser. *LFT could not be finished, because of non-compliance
", ammonium	Harth, Raulf-Heimsoth et al. 2006	-	3; Case report	1	1	1	1/1											0/1		1/1		nd						1/1			1		Hairdresser
", potassium [7727-21-1] and ammonium peroxydisufate [7727-54-0]	Wrbitzky, Drexler et al. 1995	[*]	3; Cross sectionel	52			15/52*											x**		nd		nd						nd					Workers of persulphate producing factory (ammonium- and potassium- persulfate). *Resp. symptoms not specified; **trend (ns) of lung function decline in workers with SPT+ (8/52), compared to workers with SPT-
", alcalic	Therond, Géraut et al. 1989	-	3+; Case series	5	4	4	1/5											1/5		nd		nd						4/5		2	2		Hairdressers
", Sodium persulfate 7775-27-1	Parra, Igea et al. 1992	-	3; Case report	1	1	1	1/1											nd		1/1		nd						1/1			1		Hairdresser; SPT+, spec.IgE-
", Dipotassium peroxo-peroxodisulfate [potassium persulfate] 7727-21-1	Muñoz, Cruz et al. 2003	(*)	3; Follow-up of cases	8	7	7	8/8											5/6		7/8		nd						7/7		1	5	1	3 cosmetic industry workers, 5 hairdressers
", Diammonium peroxodisulfate [ammonium persulfate] 7727-54-0	Schwaiblmair, Vogelmeier et al. 1997	*	3; Survey	55	16	9 (16.4)	38/ 55	69.1										3/ 55		32/ 53		nd						9/ 41	28.0	5		4	Hairdressers; 13/54 SPT+
", "	Blainey, Ollier et al. 1986		3; Survey	23		4 (17.4)	7/23	30.4										0/23		6/23		1/12						4/9			4		Hairdressers. SIC with bleach, 3/4 SIC+ also challenged with potassium peroxodisulfate (3/3 late); 1/23 SPT+
", "	Gamboa, de la Cuesta et al. 1989		3; Case report	1		1	1/1											0/1		1/1		nd						1/1			1		Hairdresser
", "	Baur, Fruhmann et al. 1979		3; Case reports	2		2	2/2											1/2		nd		2/2						nd					Chemical factory workers
Pesticides (not specified)	Boers, van Amelsvoort et al., 2008	*[*]	2-, Prospective multicenter study	248	≥ 91	8 (3.3)*	40/248	16.3										nd		nd		nd						nd					Workers exposed to pesticides. *Doctor diagnosed asthma. Asthma and asthma symptoms were negatively associated with exposure to pesticides (OR=0.41)
"	Jones, Burks et al. 2003		2-; Prospective case-control	135		x*	22/135**	16.3										11/ 135**	8.0	nd		nd						nd					Pesticide aviators. *Not clear if 11/ 135 with LFT+ additionally asthma symptoms; **symptoms and LFT sign. different vs. controls (community selected). At follow-up, dose-response relationship ns
"	Senthilselvan, McDuffie et al. 1992		2-; Cross-sectional	1939		83 (4.3)*	x**											x***		nd		nd						nd					Farmers. *Asthmatic group, asthma physician diagnosed; **sign. higher prevalence of wheezing and shortness of breath in asthmatics; ***sign. reduction of FEV1/FVC ratio in asthmatics; sign. association of carbamate insecticide use with asthma, POR 1.8; co-exposure to grain dust as possible cause for asthma
"	Lings 1982		3+; Survey	274		*	x**											8/ 181***	4.4	nd		nd						nd					Fruit growers. *Neither asthma nor **asthmatic symptoms were a spec. target (only resp. symptoms: cough, expectoration, dyspnea); ***difference of resp. symptoms in group that used masks compared to group of non-users ns
"	Barthel 1983		3; Case reports	2		2	2/2		(+)									2/2		1/2		nd						nd					Midwife and insecticide worker.
Phenylglycine acid chloride 39478-47-2	Kammermeyer and Mathews 1973	(*)	3+; Case series with controls	24	15	15	15/ 24											x*		nd		nd						2/2		2			Plant workers. 7/24 allergic, 8/24 irritant resp. symptoms; 9/24 SPT+; *individual data not given
Phosgene 75-44-5	Tarlo and Broder 1989	-	3; Case report	1		1	1/1											x*		1/1		nd						nd					Profession not mentioned. co-exposure to hydrochloric acid; duration of symptoms 2 years; *individual data not given
"	Wyatt and Allister 1995		4; Case report	1	2	1	1/1		+									nd		nd		nd						nd					Refrigeration worker. Asthma symptoms immediate while using hot welding torch to cut refrigeration pipe containing freon (gas); exertional dyspnoe for further 2 weeks
Piperazine dihydrochloride 142-64-3	Hagmar, Bellander et al. 1982	*	3+; Survey	130	185	13 (10.0)	13/130*	10.0										nd		6/15		nd						1/1			1		Factory workers with co-exposure to other amines. *According to WRS, 12 late and 1 dual asthma type; additionally 16 former employees had suspected OA, exposure-related; also bronchitis increased (24/117)
"	Hagmar, Bellander et al. 1984		3+; Cross-sectional	516		170 (32.9)	170/ 516	32.9										nd		nd		nd						nd					Chemical workers. 33% WR attacks of dyspnea, 27% WR wheezing, 12% chronic bronchitis; sign. dose-response relationship
"	Pepys, Pickering et al. 1972		3; Case reports	2		2	2/2											0/2		nd		nd						2/2			2		Chemical industry workers
Platinum salts (7440-06-4)	Merget, Kulzer et al. 2000	**	2+; Prospective cohort study	227	≥ 131	6*(2.6)	9/ 227											x		11/ 187		nd						nd					Catalyst production employees. Exposure related resp. symptoms, lung function decline and NSBHR+; 9/14 with new chest symptoms within 5 yrs, smoking-related; 14/227 SPT+; *6/227 SPT- with new chest symptoms
"	Calverley, Rees et al. 1995		2+; Prospective cohort study	78		7 (9.0)	32/ 78	41.0										7/10*	70.0	nd		nd						nd					New recruits of refinery workers. 32/78 new-onset symptoms (bronchospasm, rhinitis etc.) within 24 months; *10/32 PSS with SPT-; 22/30 SPT+; dose-related increase of risk of asthma for smokers
"	Hnizdo, Esterhiuzen et al. 2001		3+; Occupational diseases statistics (SORDSA)	29		29	x*											x*		x*		nd						x*					29/324 OA cases due to platinum in 1997-1999. Individual data not given
"	Merget, Reineke et al. 1994		3+; Case series with follow-up	24		24	23/ 24											2/ 24		23/ 24		nd						24/ 24*					Refinery workers. *Individual reaction type not given; at follow-up change in NSBHR and SIC ns after removal from exposure for 19 months (1-77)
"	Baker, Gann et al. 1990		3+; Cross-sectional	107		x**	28/ 107											6/ 107		3/ 107*		nd						nd					Current workers in metal industry. 15/107 SPT+; *NSBHR+ done with cold air ;**not clear if people with LFT+ and/or BHR+ additionally combined with asthma symptoms
"	Venables, Dally et al. 1989		3+; Survey with follow-up	91		49 (53.8)	49*/91											nd		nd		nd						nd					Refinery workers; 22/49* SPT+, related to smoking
"	Pickering 1972		3+; Case series	12		6	12/12											nd		nd		nd						6/12*		5		1	Platinum refinery workers; *SIC done with ammonium hexachlorplatinate, 6/7SPT+; SIC additionally done with a.tetra-cl-pl: 4/6 imm., 2/6 late; Sodium hexa-cl-pl:3/7 imm.
"	Pepys, Pickering et al. 1972		3+; Case series	16		10	16/ 16											5/ 16		nd		nd						10/16		7	2	1	Platinum refinery workers; 10/16 SPT+; 7/11 nasal challenges+
Polyamines, aliphatic	Ng, Lee et al. 1995	[*]	3+; Cross-sectional	12	1	1	4/12											0/12		nd		4/12*						1/2*				1	Polyamide resin factory workers. *SFT for 1-2 weeks with sign. greater diurnal variation (in DV-PEFR%) compared to unexposed workers
Polyester	Zuskin, Mustajbegovic et al. 1998	(*)	3+; Comparative survey	400	5	4 (1.0)	4/ 400											x*,**		nd		x**						nd					Synthetic textile workers. Dyspnea sign. increased in male workers (32/92); *sign. FEF75 decline; **individual data not given
"	Cartier, Vandenplas et al. 1994		3; Case report	1		1	1/1											1/1		1/1								1/1*		1			Painter. Exposure to powder paint, containing polyethylene terephthalate and polybutylene terephthalate; *SIC done with granulated polyester (bisphenol based epoxide); after SIC, additionally occurance of alveolitis-type reaction with leukocytosis, fever and declines of DL,co plus FVC
Polyethylene 9002-88-4		-			3
", heated to 140°C	Stenton, Kelly et al. 1989		3; Case report	1		1	1/1											1/1		1/1		1/1						1/1*			1		Electric cable repairer; *SIC with heated repair tape
", heated to 160°C	Gannon, Burge et al. 1992		3; Case report	1		1	1/1											1/1		1/1		1/1						1/1*				1	Paper packer; *SIC with heated polyethylene (76°C)
", heated to 200°C	Skerfving, Akesson et al. 1980		3; Case report	1		1	1/1											1/1		1/1		1/1						nd					Food industry worker. Lowest values of LFT after 5 day working week, normal values of LFT after 5 days holiday
Polymethyl-methacrylate [plexiglas powder] 9011-14-7	Kennes, Garcia-Herreros et al. 1981	-	3; Case report	1	1	1	1/1											1/1*		nd		nd						1/1**		1			Plexiglass factory worker. *BD+, **SIC done with plexiglas dust, additionally hemoptysis, re-SIC+ (dual) 2 days later
Polypropylene, heated to 250 °C 9003-07-0	Atis, Tutluoglu et al. 2005	[*]	2-;Cross-sectional	50	≥ 1	x*	13/50**	26.0										x***		nd		nd						nd					Workers of polypropylene flock processing plant. *Asthma was not a spec. target; **asthma symptoms not spec.; ***individual data only partly given; sign. pulmonary function decline (FEV1,FVC,FEF25-75) in exposed group vs. controls; sign. time-exposure relationship in years for lung function decline. Dust concentration < 0.2 - 4.4mg/m³
"	Malo, Cartier et al. 1994		3; Case report	1		1	1/1											1/1		1/1		nd						1/1			1		Bag factory worker
Polyvinyl chloride (fume) 9002-86-2	Tuomainen, Stark, Seuri et al. 2006	**	3+; Survey	10	≥ 8		0/10											0/10		0/10		nd						0/10					PVC workers. SIC done with 2-ethylhexanol, sign. increase of resp symptoms next morning after SIC (n=5) compared to morning after control exposure (n=0)
"	Lee, Ng et al. 1991		3+; Survey	48		x*	8/48**	16.7										x***		nd		x****						nd					Workers of PVC industry,mixers(n=24) with high PVC exposure (mean conc. 1.6 mg/m3) and non mixers(n=24) with low exposure (mean conc. 0.4 mg/m3). *Asthma was not a spec. target; **sign. wheezing in mixers (n=7/8); ***individual data not given; ****sign. higher diurnal variation (6.5%) of mixer group.
"	Wegman, Eisen et al. 1987		3+; Cross-sectional	230		x*	x*											24/ 230*		nd		nd						nd					Food store workers. *5% higher prevalence of obstr. vs. unexposed control group; resp symptoms not investigated. At follow-up, lung function decline sign. associated with exposure to PVC-fumes of "hot-wire" cutting of meat wrap
"	Baser, Tockman et al. 1985		3+; Cross-sectional	163			57/ 163*	34.9										x**		nd		x**						nd					Workers of PVC industry. * Trend of increasing prevalence over a 5-day week: Monday 16.2% and Friday 34.9%; sign. increase of chronic wheeze in non-smoking workers (3.54-fold higher than community population prevalence); **pre and post shift spirometry with reduction of FEV1/FVC across-shift, ns
"	Andrasch, Bardana et al. 1976		3+; Survey with case series	96		3	33/96*											14/ 14		nd		nd						3/ 11			3		Meatwrappers. *33/96 with brochospasm at work
"	Muñoz, Cruz et al. 2003		3; Case report	1		1	1/1											1/1		1/1		nd						1/1			1		Fish-processing factory worker
", (resin dust)	Lee, Yap et al. 1989		3; Case report	1		1	1/1											nd		1/1		1/1*						1/1			1		Bottle caps factory worker. SIC with PVC dust; *SFT for 3 weeks
", ( fume and dust)	Sokol, Aelony et al. 1973		3; Case reports	3		3	3/3											2/3		nd		nd						3/3*		2	1		Meatwrappers; *SIC at workplace; BD+ 2/2
Potassium dichromate 7778-50-9 ( see also chromium;cement)	Bright, Burge et al. 1997	(*)	3+; Case series	7	7	7	7/7											4/7		nd		4/4						7/7		2	1	4	Electroplating industry workers. 2/7 SPT+; in 2 subjecs co-sensitization to nickel chloride proven
Potassium aluminum tetrafluoride 14484-69-6	Hjortsberg, Nise et al. 1986	(*)	3+; Case series	7	5*	5	5/7											nd		5/7*		nd						2/2*					Soldering workers. More spec. data not given
Potroom aluminum smelting	Musk, de Klerk et al. 2000	*[*]	2-; Cross-sectional	2388	≥ 470	*	x**											x**		nd		nd						nd					Alumina refinery workers. **sign. higher prevalence of WRS (wheeze) in digestion, precipitation and calcification workers, PR 2.2 -2.9,sign. WRS sign. associated with decline of FEV1,FVC and FEV1/FVC ratio.
"	Kongerud, Grønnesby et al. 1990		2-; Longitudinal study	641		122 (19.1)	122/641	19.1										x*		nd		nd						nd					Employees with > 10 yrs of exposure. *FEV1 sign. negatively related to duration of exposure
"	Saric, Godnic-Cvar et al. 1986		3+; Survey	227		7 (3.1)	7/227*	3.1										20/ 227	8.8	5/7		nd						nd					Workers of aluminum smelter; *7/227 wheezing and dyspnea; 54/227 chronic bronchitis;
"	Chan-Yeung, Wong et al. 1983		3+; Comparative survey	797		126 (15.1)	126/ 797*	15.1										x***		nd		x**						nd					Workers of aluminum smelter. *Wheezing (15.1% vs. 10.5% of controls); **SFT not sign. vs. controls; resp. symptoms sign. higher and ***FEV1 decreased in workers with >50% working time in potroom. Evidence for healthy worker effect
"	Sorgdrager, de Looff et al. 1998; Sorgdrager, de Looff et al. 2001		3+; Case series with follow up	179		179	x**											x*,**		x**		nd						nd					179 cases in 1970-1990 (during 2845 person years); incidence density 6.1/1000 workers; 122/179 workers at follow up 5 years later ; *sign. FEV1 decline after more than 1 year of exposure; **individual data not given
"	O’Donnell, Welford et al. 1989		3+; Case series	57		34	57/ 57											7/ 57		34/ 57		x**						nd					Workers of aluminium smelter ; *7/7 BD+; **individual data not given.
"	Burge, Scott et al. 2000		3; Case report	1		1	1/1											1/1		1/1		0/1*						1/1				1	Caster of molten aluminium. SIC with aluminum chloride; *SFT with positive occupational effect (OASYS-2 score 2.67)
"	Desjardins, Bergeron et al. 1994		3; Case report	1		1	1/1											0/1		1/1		1/1*						nd					Worker of aluminum plant. SFT for 3 weeks
"	Bernstein and Merget 2006		4; Review				x*											x*										x*					First asthma symptoms between 1 week and 10 years after first exposure. *Individual data not given; about 40% of former workers continue to have asthma; association to RADS possible. The causative agent(s) are unknown
Poultry confinement	Rylander and Carvalheiro 2006	*[*]	2-; Cross-sectional	42	54	x*	x*,**											x**,***		x**,****		nd						nd					Poultry workers.*Asthma and asthma symptoms were not a spec. target. **Individual data not given; ***sign. FEV1-decline in exposed group; ****sign. FEV1 decline in exposed group after methacholine-challenge; endotoxin range between 10 - 1003ng/m³ in poultry house
"	Hagmar, Schütz et al. 1990		3+; Cross-sectional	23		2 (8.6)	2/ 23	8.6										0/23		nd		x*						nd					Shacklers of poultry slaughter houses. 2/23 chest symptoms; *sign. VC and FEV1 declines across-shift
"	Danuser, Wyss et al. 1988		3+; Survey	26		10 (38.0)	14/ 26	53.8										10/26	38.0	nd		nd						nd					Swiss poultry farm workers. FEV1 decline sign. related to duration of occupation
"	Danuser, Weber et al. 2001		3+; Case series (representative sample)	37		37	37/ 37											nd		nd		nd						nd					Swiss poultry farm workers. Asthma OR 2.87, ns
", slaughtery house	King, Page et al. 2006	*	2-; Cross-sectional	68	5	0	18/68*	26.0										nd		nd		0/34						nd					Poultry processing workers of evisceration department. *Asthma symptoms ns different vs. controls. At follow-up (n=34) upper resp. symptoms sign. associated to trichloramine/soluble chlorine mean TWA concentration
","	Borghetti, Magarolas et al. 2002		2-; Cross-sectional	15		1 (7.1)	5/14	35.7										2/5	40.0	nd		nd						1/5*	20.0			1	Spanish poultry farmers who participated in the European Farmers’ Project. *Subject with SIC+ also allergic to storage mite
","	Perfetti, Cartier et al. 1997		3; Case reports	4		4	4/4											0/4		nd		4/4						nd					Slaughterhouse workers. 4/4 SPT+ to chicken feathers
Powder paints	Blomqvist, Düzakin-Nystedt et al. 2005	(*)	2-; Cross-sectional	118	23	23 (21.9)	23/105*	30.5										x**		nd		nd						nd					Employees of powder paint shops. *WR asthmatic symptoms (according to physician) sign. exposure-related;IgE-; co-exposure to various organic acid anhydrides and to triglycidyl isocyanurate; **LFT declines ns; 32/119 asthmatic symptoms (according to questionnaire)
Pyrazolone (s.reactive dye)	Nakano, Tsuchiya et al. 2000	-	3; Case report	1		1	1/1											1/1		1/1		nd						1/1*		1			Chemical manufacturing worker, making silver halide photographic paper . SIC done with pyrazolone-derivative.
Reactive dyes	Nilsson, Nordlinder et al. 1993	*	3; Survey	162		4* (2.5)	6/162	3.7										2/15	13.3	3/6	50.0	0/2						nd					Workers of textile plants in dye houses. *4 workers with asthma symptoms and LFT+ or NSBHR+
"	Park, Lee et al. 1991		3; Survey	309		13 (4.2)	78/ 309											nd		38/ 78		nd						13/78		5	1	7	Korean workers in dye-industry. 55 SPT+( 5 with SIC+ had SPT-); 53/309 spec.IgE+ (23/53 also SIC+ were asymptomatic)
	Romano, Sulotto et al. 1992		3; Case report	1		1	1/1											0/1		0/1		nd						1/1*		1			Worker of textile manufacturing; *SIC with lanasal yellow 4G and anaphylactic reaction; SPT+
"	Park, Lee, et al. 1990		3; Case reports	3		3	3/3											0/3		1/3								3/3*		3			Workers of dye industries. Exposure to "Black GR"with 3/3 SPT+ and spec.IgE+. SIC done with "Black GR"
"	Alanko, Keskinen et al. 1978		3; Case reports	4		4	4/4											nd		3/4		nd						4/4*		4			Workers of dye industry. *SIC with levafix brilliant yellow E-36, drimaren brilliant yellow K-GL, cibachrome brilliant scarlet 3 R, drimaren brilliant blue K-BL; 3/4 spec.IgE+; 4/4 SPT+
Refractory ceramic fibers [RCF]	Lemasters,Lockey et al. 1998	*	2-; Cross-sectional and longitudinal study	742	≥ 1	x*	x**											x**		nd		nd						nd					Refractory ceramic fibers industry workers. *Asthma was not a spec. target. **Individual data not given. sign. resp symptoms: dyspnea 1° in males (15.7% vs. 2.5% of controls), dyspnea 2° in females (10.5% vs. 0.0% of controls). sign. FEV1 and FVC declines in exposed male smokers per 10 years of work
", phosphoric acid binder mixture	Forrester 1997		3; Case report	1		1	1/1		+									1/1		nd		nd						nd					Millwright in steel mill exposed to spill (dust). Asthma symptoms persistent for > 4 years
Rosin core solder, thermal decomposition [colophony] 8050-09-7		*			≥ 178
"	Burge, Edge et al. 1981		2-; Cross-sectional	45		5 (11.1)	5/45	11.1										x		nd		nd						nd					Solder manufacturers. Prevalence of asthma dose-related (4% in lowest exposure group, 21% in highest and intermediate exposure group)
"	Burge, Harries et al. 1980		3+; Case series	51		34	51/51*											nd		16/ 31		nd						34/51**		34			Electric industry workers. *34/51 with OA and 17/51 with asthmatic symptoms before survey, **only sensitized with SIC+; SIC also with abietic acid (5/6 immediate)
"	Ross, Keynes et al. 1997		3+; Occupational disease statistics (SWORD)	94		94	x*											x*		x*		x*						x*					*94/1765 physician-diagnosed asthma cases in 1996; *Individual data not given
"	Gannon and Burge 1993		3+; Occupational diseases statistics (SHIELD)	41		41	41/ 41											nd		nd		x						x					41/500 OA cases in 1989-1991
"	Maestrelli, Alessandri et al. 1985		3; Case reports	4		4	4/4											4/4		4/4								3/4		2		1	Female electronic factory workers. Persisting resp symptoms after avoidance
"	Malo, Park et al. 2006		4; Review	237			x											x										x
Smoke (fires, pyrolysis products)	Greven, Krop et al., 2011	*[*]	2-; Cross-sectional	402	96	34	34/402											19/402	4.7	63/392		nd						nd					Firefighters from previous survey. * LFT: no association between exposure and lung function parameters. Asthma cases were asthma diagnosed by a physician.
"	Almeida, Duarte et al. 2007		2-; Cross-sectional	203		24*	x**											24/203	11.8	nd		nd						nd					Firefighters. *11/24 non-smoking; **individual data not given
"	Reinisch, Harrison et al. 2001		3+; Occupational diseases statistics (SENSOR), survey	34		34	34/34											x*		nd		nd						nd					23/430 new-onset asthma in 1993-1996; *individual data not given
"	Moisan 1991		3; Case reports	3		3	3/3		+									1/3		1/1		nd						nd					1 fire fighter,2 accidental exposures. Persistent asthma symptoms
"	Brooks, Weiss et al. 1985		3; Case reports	1		1	1/1		+									nd		1/1		nd						nd					Accidental smoke exposure in burning book store. RADS for 13 months
", (oil fire and dust storm)	Kelsall, Sim et al. 2004	*	2-; Cross-sectional	1424		141* (10.2)	171	12.4										68/ 1341**	6.4	nd		nd						nd					Australian Gulf War veterans.*Asthma by ECRHS definition; **lung function decline ns compared to controls
", (biomass, indoor)	Ekici, Ekici et al. 2005	(*)	3+; Cross-sectional	397	113	113 (28.5)	113/397											x		nd		nd						nd					Stove smoke-exposed non-smoking women. COPD prevalence 28.5% vs. 13.6% of controls
Sodium azide (powder dust) 26628-22-8	Weiss 1996	-	3; Case reports	2	2	2	2/2		+									2/2		2/2		nd						nd					Material handlers exposed to massive spill. Asthmatic symptoms > 2 years
Sodium iso-nonanoyl oxybenzene sulphonate [SINOS] 123354-92-7	Stenton, Dennis et al. 1990	(*)	3; Case reports	3	5	3	3/3											0/3		2/3		nd						3/3			3		Development technicians
"	Hendrick, Connolly et al. 1988		3; Case report	1		1	1/1											nd		1/1		0/1						1/1			1		Laboratory technician
"	Ferguson, Thomas et al. 1990		3; Case report	1		1	1/1			?								nd		nd		nd			-	nd		1/1			1		Research worker with high exposure over 18 months
Sodium metabisulfite [metabisulfite sodium] 7681-57-4	Pugnet, Lodde et al., 2010	(*)	3; Case report	1	6	1	1/1											nd		1/1		1/1						nd					Fisherman
	Steiner, Scaife et al., 2008		3; Case reports	3		1	3/3											0/2		½		½*						1/2*			1		One trawlerman, two prawn processors. *Serial peak flows done away from work, confirmed significant variability compatible with asthma.
"	Merget and Korn 2005		3; Case report	1		1	1/1											0/1		1/1		1/1						1/1		1			Radiographer
"	Madsen, Sherson et al. 2004		3; Case report	1		1	1/1											1/1		1/1		nd						1/1		1			Fisherman
"	Malo, Cartier et al. 1995		3; Case report	1		1	1/1											0/1		0/1		nd						1/1		1			Agricultural producer
"	Valero, Bescos et al. 1993		3; Case report	1		1	1/1											1/1		nd		1/1						1/1		1			Factory worker. Work-exacerbated asthma
Soldering flux (fumes)	Lee, Koh et al. 1994	*	2-; Cross-sectional	150	19	0*	5/144	3,5										x**		nd		9/134**						nd					Solderers of electronic factory manufacturing computers.*OA cases were not found; **FEV1/FVC sign. lower in workers with exposure duration > 5 years; all other pulmonary function tests ns
"	Burge, Perks et al. 1979		2-; Cross-sectional survey	106		16	58											x*		nd		16/48**	33,0					9/9***					Workers of electronic factory. OA cases defined by symptoms(30), taking asthma medication for at least 12 months(13) and asthma symptoms over the week (all); *FEV1 sign. reduced before exposure on Monday mornings compared to controls; **SFT with FEV1 decline more than 10% compared to controls (5%); ***individual data not given.
"	Weir, Robertson et al. 1989 s.amm.chloride, s. zinc chloride		3; Case reports	2		2	2/2											2/2		2/2		2/2						2/2		1	1		1 tin maker and 1 car radiator repair man. Use of soft corrosive soldering fluxes; co-exposure to zinc chloride, see also zinc chloride;1/1 SIC+ (ammonium chloride): immediate
	Stevens 1976		3; Case report	1		1	1/1											0/1		nd		nd						1/1		1			Electronic assembler developing resp. symptoms within days after exposure
Solvents (not specified)	Ebbehoj, Hein et al., 2008	*	3+; Cross-Sectional	292	≥ 46	0	nd											nd		nd		nd						nd					292 surviving men of Copenhagen Male Study exposed to solvents > 5 yrs. 63 had chronic bronchitis: nonsmoking solvent exposed (OR=1,8), smoking solvent exposed (OR= 8.8)
", "	Toren, Balder et al. 1999		2-; Case control study	294		38	x*											x*		x*		nd						nd					38/294 OA cases in 1996. OR 2.1, sign.; *individual data not given
", "	Cakmak, Ekici et al. 2004		3+; Cross-sectional	411		*	202/ 411*	49,1										x*		nd		nd						nd					Gun factory workers.*Group with definite asthma not mentioned, asthma-related symptoms not specified.
", "	Henneberger, Derk et al. 2003		3+; Case series	8		8	8/8		+									x		x		nd						nd					8/424 OA cases in 1993-1995. 8/131 RADS cases
", glue	Chatkin, Tarlo et al. 1999	(*)	3+; Occupational diseases statistics (WCB)	5	5	5	5/5		(+)**									nd		x*		nd						nd					5/469 asthma claims between mid 1984 and mid 1988 identified by retrospective review: 4 cases with work-exacerbated asthma; *5/5 BD+ and /or NSBHR+;**1/5 RADS
Spray paint	Brooks, Weiss et al. 1985	-	3; Case reports	3	3	3	3/3		+									3/3		3/3		nd						nd					Painters. 2 RADS for 4 months, 1 RADS for 56 months
Styrene monomer 100-42-5	Lorimer, Lilis et al. 1976	*	3+; Survey	488	≥ 3	x*	56/488*	11.0										163/ 451*	36.1	nd		nd						nd					Production workers. Sign. correlation of dose-response relationship and recurrent episodes or severity of WRS. *No specified information if workers with LFT+ also had asthma symptoms.
"	Hayes, Lambourn et al. 1991		3; Case report	1		1	1/1											0/1		1/1		1/1						1/1				1	RAF air frame technician
"	Moscato, Biscaldi et al. 1987		3; Case reports	2		2	2/2											0/2		2/2		nd						2/2		2			Plastic factory workers
Sulfur dioxide 7446-09-5	Andersson, Knutsson et al. 2006	*[*]	2-; Cross-sectional	674	86	35 (5.2)	35/ 674	5.2										nd		nd		nd						nd					Sulfite mill workers. Asthma incidence rate sign. increased; attributable fraction of incident asthma due to SO2 exposure 63%, and 75% due to SO2 gassing
"	Koksal, Hasanoglu et al. 2003		3+; Survey	69		10 (14.5)	55/ 69*	79.7										nd		nd		10/ 69**						nd					Workers of apricot farms. *55/69 dyspnea; **SFT+ with sign. declines also as a group in FVC, FEV1, FEV1/VC
"	Andersson, Nilsson et al. 1998		3+; Case reference study	186		33**	x*											x*		x*		x*						x*					Sulfite mill workers. Mortality study of deceased workers aged 40-75 years. * physician diagnosed with individual data not given; **sign. increased mortality from asthma (n=13) and COPD (n=20), OR1.6; other sign. increased causes of death were brain tumors (n=5), OR 3.3
"	Härkönen, Nordman et al. 1983; Piirilä, Nordman et al. 1996		3+; Case series with follow-up	9		7	9/9		(+)*									6/9		4/7		nd						nd					Men accidently exposed to SO2 in pyrite mine in 1977. *7/9 with RADS; 6/7 re-examined after 4 and 13 years; 1 subject died hours post exposure due to pulmonary edema; 4 subjects with persisting NSBHR; 2/6 with persistent obstr.
"	Tarlo and Broder 1989		3; Case report	1		1	1/1											x*		1/1		x*						nd					Profession not mentioned; persistent asthma symptoms; co-exposure to sulphuric acid and chlorine; *individual data not given..
Sulfathiazole 72-14-0	Rosberg 1946	-	3; Case reports	2		2	2/2											nd		nd		nd						2/2*					Nurses; *individual reaction type not given.
Swine confinement		**			≥ 371
"	Vogelzang, v. d.Gulden et al. 2000		2-; Cohort study with 3-years follow-up.	171		12*	82/171											x**		12/82	15	x**						nd					Pig farmers. *Asthma or COPD cases; **individual data not given; long term average exposure to dust: 2.63mg/m³, to endotoxin 105ng/m3, to ammonia 150mg/m3
"	Reynolds, Donham et al. 1996		2-; Longitudinal study with 5years follow-up	151			x*											x*		nd		x*						nd					Swine production workers. *Individual data not given; **sign. across-shift change in FEV1 for 46 workers with exposure of 10-13 years; levels of 2.5 mg/m³ for total dust and 7.5 ppm for ammonia are associated with sign. across-shift decrease in FEV1.
"	Schwartz, Donham et al. 1995		2-; Population based longitudinal cohort study	168			x*,**											x*,**		nd		x*,**						nd					Pig farmers. *sign. longitudinal declines in FEV1, FVC, and FEF25-75 related to across-shift declines, additionally sign. relationship of FEV1 and FEF25-75 decline to endotoxin exposure; **individual data not given
"	Preller, Heederik et al. 1995		2-; Cross-sectional	194		x*	94/194	48.4										x*		nd		nd						nd					Pig farmers.*Sign. decline of baseline lung function (FVC,FEV1, PEF, FEF25-75) vs. controls. Sign. and positive association between resp. symptoms and duration (OR 4.2 for >10min) of desinfection procedure (medium and high pressure: OR 7.1); average exposure to dust: 2.7 mg/m³; endotoxins: 112 ng/m³; ammonia: 1.7mg/m³
"	Radon, Büsching et al. 2002		2-; Cross-sectional	2278		554 (24.3)*	x											x**		nd		nd						nd					Pig farmers in the European Farmers’ Project. *24.3% with WR resp. symptoms, sign. exposure-related; **individual data not given
"	Vogelzang, van der Gulden et al. 1998		3+; Longitudinal study with follow-up	171			82/ 171											x*		nd		nd						nd					Pig farmers. *sign. FEV1 decline 73 mL/yr, sign. related to endotoxin exposure
"	Dosman, Lawson et al. 2004		3; Case reports	4		4	4/4											0/4		3/4		nd						nd					Intensive swine facility workers. Onset of first resp symptoms between 4.5 and 48 months; 1/1 BD+
"	Cormier, Coll et al. 1996		3; Case report	1		1	1/1		+									1/1		1/1		nd						nd					Profession not mentioned. Massive exposure
Tall oil	Tarlo 1992	-	3; Case report	1	1	1	1/1											0/1		1/1		1/1**						1/1*		1			Rubber tyre industry worker. SIC with Pamtac 1500 (heated); **SFT for 2 weeks
Tear gas	Hill, Silverberg et al. 2000	-	3; Case report	1	4	1	1/1		+									1/1		nd		nd						nd					Prisoner. Massive exposure with generalized symptoms (spongiotic lichenoid dermatitis, fever); SPT+; general and resp symptoms over > 6 months
"	Bayeux-Dunglas, Deparis et al. 1999		3; Case report	1		1	1/1											nd		1/1		nd						nd					Teacher with repeated exposure. “Low level RADS”; duration of symptoms over 6 months
"	Roth and Franzblau 1996		3; Case report	1		1	1/1		+									1/1		nd		nd						nd					Prison guard. Agent 'Deep Freeze' containing 1% orthochlorobenzalmalonitrile. Persistent symptoms >3 years
"	Hu and Christiani 1992		3; Case report	1		1	1/1		+									1/1		1/1		nd						nd					Massive spill in nightclub; resp symptoms > 2 years
Terpene (3-carene) 13466-78-9	Eriksson, Levin et al. 1997	-	3+; Cross-sectional	38	1	0	0*											x**		nd		x***						nd					Joinery workers. *Only occurence of upper resp symptoms. **Sign. lower FEV1 and FEV1/VC ratio in joinery workers, compared to controls.***No sign. change of LFT across working shift. Total terpene exposure between 19 - 123mg/m³ during a work shift.
"	Seaton, Cherrie et al. 1988		3; Case report	1		1	1/1											nd		nd		0/1						1/1		1			Laboratory technician for about 10 years. Asthma provoked by rubber glove vapors
Tetrachloroisophthalonitrile (fungicide)	Honda, Kohrogi et al. 1992	-	3; Case report	1	1	1	1/1											0/1		1/1		1/1						1/1				1	Farmer
Tetrahydrothiopene 110-01-0	Baur and Bittner 2009	-	3; Case reports	2	2	2	2/2											2/2*		nd		nd						nd					Workers engaged in odorizing natural gas; *2/2 BD+
Tetramethrin [1-(5-tretrazoly)- 4-guanyl-tetrazene hydrate] 7696-12-0	Vandenplas, Delwiche et al. 2000	-	3; Case report	1	2	1	1/1											0/1		1/1		nd						1/1				1	Worker of insect pest extermination firm
"	Burge and Richardson 1994		3; Case report	1		1	1/1											0/1		1/1		nd						1/1			1		Hospital pharmacist
tobacco, dust	(Mengesha and Bekele 1998)		2-; Comparative survey	67	10	10 (14.9)	10/ 67											x															67 cigarette factory workers; asthma 14.9% vs. 8.5% in controls; 7/67 chronic bronchitis
Tributyl tin oxide [carpet fungicide]	Shelton, Urch et al. 1992	-	3; Case report	1	1	1	1/1											0/1		1/1		nd						1/1		1			Venipuncture technician
Triethanolamine 102-71-6	Savonius, Keskinen et al. 1994	-	3; Case report	2	2	2	2/2											0/2		1/2		2/2						2/2		1		1	Metal workers
Tungsten carbide 11130-73-7	Bruckner 1967	-	3; Case report	1	1	1	1/1											nd		nd		nd						nd					Tungsten carbide worker
Turpentine 8006-64-2	Dudek, Wittczak et al., 2009	-	3; Case report	1	1	1	1/1											0/1		1/1		nd						1/1			1		Art painter
Uranium hexafluoride 7783-81-5	Brooks, Weiss et al. 1985	-	3; Case report	1	2	1	1/1		+									nd		1/1		nd						nd					Chemical worker with accidental exposure
"	Frigas, Filley et al. 1981		3; Case report	1		1	1/1											0/1		nd		nd			+		+	1/1		1			UF foam exposure
Urea (fume) 57-13-6	Cockcroft, Hoeppner et al. 1982	-	3; Case reports	2	2	2	2/2											0/2		2/2		nd						2/2*		1		1	Carpenters. Exposure to dust from western red cedar chips with urea formaldehyde; *SIC with cedar urea formaldehyde sawdust with 1/2 borderline immediate (FEV1 decline – 14%)
"			3; Case report	1		1	1/1		+									nd		1/1		nd						nd					Stewardess; duration of resp. symptoms over 6 months
Urea formaldehyde foam 64869-57-4 Phenol-formaldehyde resin 9003-35-4	Bertrand, Simon et al. 2007	-	3+; Cross-sectional	89	0	0	3/80	3,7										0/89		nd		nd						nd					Coal miners exposed to ureaformol and also formophenolic-based resins; *sign. increase of resp. symptoms, e.g. chronic bronchitis and wheezing, compared to workers exposed to MDI-based resins
Vanadium 7440-62-2		*			90
", divanadium pentoxide 1314-62-1	Irsigler, Visser et al. 1999		2-; Case control study	375		12	40/ 375											3/ 40		12/ 40		nd						nd					40 open cast miners with persistent resp. symptoms
", "	Pistelli, Pupp et al. 1991		3+; Survey	11		7	x*											0/11		7/11		nd						nd					Workers exposed during removal of ashes and clinker in oil-fired power station. NSBHR sign. increased; *individual data not given
", "	Esterhuizen, Hnizdo et al. 2001		3+; Occupational diseases statistics (SORDSA)	8		8	x*											x*		x*		nd						x*					8/324 OA cases due to vanadium in 1997-1999; *individual data not given.
", "	Kielkowski and Rees 1997		3+; Occupational diseases statistics	333		59	59/ 333											52/ 326		nd		nd						nd					Employees of vanadium plant. WRA sign. increased (17.7% vs. 5.1% of controls); 22/333 chronic bronchitis
", "	Musk and Tees 1982		3; Case reports	4		4	4/4											3/4		2/4		nd						nd					Refinery workers
Welding fumes	El-Zein, Malo et al. 2003	**	2+; Epidemio- logical prospective cohort study	194	≥ 160	5	14/ 193											22/ 194		46/ 194		nd						nd					5/194 new-onset asthma cases /incidence 3%) plus 1/6 exacerbated asthma; increase in incidence of NSBHR (11.9%); sign. FEV1 decline (- 8.4%)
"	Jafari 2004		2-; Case control	63		4	4/ 63											x		nd		nd						nd					Manual steel arc welders. sign. asthma symptoms (6.3% vs. 1.3%) and sign. spirom. declines in VC, FVC, FEV1, FEF 25-75% as a group
"	Toren, Balder et al. 1999		2-; Case control	26		26	x*											x*		x*		nd						nd					26/294 OA cases in 1996. OR 2.0, sign.; *individual data not given
" (see also paint)	Temel, Coskum et al., 2010		3+; Cross-Sectional	97		13	13/97											x*		nd		x*						nd					Welders and painters of a bicycle factory. *LFT and SFT results not listed in detail: mean FEV1 in welders: 99.3+/-9.7 and PEF: 73.7+/- 19.3.
"	Nakadate, Aizawa et al. 1998		2-; Cross-sectional	143		x*	x*											x*		nd		nd						nd					Electric arc welders. Cumulative exposure sign. associated with chronic cough (11/143) and FEV1/VC decline; *individual data not given
"	Beach, Dennis et al. 1996		2-; Cross-sectional	682		x*	x*											x*		x*		nd						nd					Welders. NSBHR+ sign. exposure-related; *individual data not given
"	Hannu, Piipari et al. 2006		3+; Case series with follow-up	34		34	34/ 34											18/ 34		9/ 15		nd						34/ 34		9	16	9	Workers of metal industry
"	Latza and Baur 2005		3+; Occupational diseases statistics	28		28	x*											x*		nd		nd						x*					28/835 OA cases in 2003 (28/210 irritant asthma cases); *individual data not given
"	Piipari and Keskinen 2005		3+;Occupational diseases statistics (SORDSA)	6		6	6/6*											nd		nd		6/6*						6/6*					6/324 OA cases due to welding fumes in 1997-1999; *individual data not given
"	Karjalainen, Martikainen et al. 2002		3+; Occupational diseases statistics	14		14	14/ 14											14/ 14		nd		nd						nd					Construction workers
"	Reinisch, Harrison et al. 2001		3+; Occupational diseases statistics (SENSOR), survey	9		9	9/9											x*		nd		nd						nd					9/430 new onset asthma in 1993-1996. *individual data not given
"	Contreras and Chan-Yeung 1997		3+; Case series	6		3	6/6											0/6		5/6		nd						3/6		3			Welders. SIC with mild steel, stainless steel and/or galvanised steel; conc. 3.4-150 mg/m³
"	Hannu, Piipari et al. 2005		3; Case reports	2		2	2/2											0/2		0/2		1/1*						2/2**			2		Metal arc welders on stainless steel. **SIC with SMO steel or duplex steel with an nickel/molybdenum electrode; *SFT for 1 week
", aluminium	Vandenplas, Delwiche et al. 1998		3; Case report	1		1	1/1											0/1		1/1		nd						1/1				1	Welder performing manual metal arc welding on aluminium
"	Ross, Keynes et al. 1997		3+;Occupational diseases statistics (SWORD)	22		22	x*											x*		x*		x*						x*					22/1765 physician-diagnosed asthma cases in 1996. *Individual data not given
"	Vandenplas, Dargent et al. 1995		3; Case report	1		1	1/1											1/1		1/1		nd						1/1*				1	Welder manufacturing automatic gates. *SIC with gas metal arc welding on mild steel
"	Keskinen, Kalliomäki et al. 1980		3+; Case series	7		5	5/7											0/7*		2/7		nd						2/3		1	1		Metal arc stainless steel welders. (2 years later, 3 subjects re-examinated, out of them 2/3 SIC+: 1 immediate, 1 late)
"	Bernstein and Merget 2006		4; Review			[incidence about 3.0 - 5.0]																											Stainless steel sign. stronger irritant than “mild steel”
World Trade Center desaster 2001	Wheeler, McKelvey et al. 2007	**	2+; prospektive cohort study	25748	≥ 1420	926 (3.6)**	x*											x*		x*		x*						x*					Workers and volunteers who were involved at the WTC site from 09/11/01 to 06/30/02. *Individual data not given; **new onset asthma, physician diagnosed after 09/11/01; sign. risk faktor for arrival date(OR 1.81- 1.69) within the first week and >90 days of work at WTC site (OR 1.74); sign. elevated risk for new onset asthma for professionals compared to volunteers (unadjusted OR 1.88-1.66)
"	Banauch, Hall et al. 2006		2+; Longitudinal study	11766		48 [incidence (0.4)]	x											x		nd		nd						nd					Exposed FDNY rescue workers. Resp. symptoms sign. time of arrival-related: Severity (i.e., greater number) early- > intermediate-> late-arrival; sign. loss of FEV1 after desaster in each group; FEV1< 60% in 45 exposed before, in 93 after desaster
"	Banauch, Alleyne et al. 2003; Banauch, Dhala et al. 2005		2+; Prospective cohort study / review	123		20 (16.3)	20/123*		+									27/ 151		24/ 112		nd						nd					17/83 of highly, 3/40 of moderately exposed fire-fighters developed RADS (diagnosed 6 months after disaster). NSBHR exposure-related (31%, 10%); after 6 mo. persistent NSBHR in 55%; *sign. declines of spirometric parameters post WTC
"	Mauer, Cummings et al., 2010		3+; Follow-up survey	518		65	65/518	13										nd		nd		nd						nd					New York State employees. Asthma reported in 13% of non-exposed. Chronic bronchitits symptoms in 20/518
"	Herbstman, Frank et al. 2005		3+; Survey	119		22 (18.5)	22/ 119											x*		nd		nd						nd					Clean-up and recovery workers; 22/119 new-onset wheezing with *sign. decline of FEV1; prevalence of symptoms sign. exposure-related
"	Salzman, Moosavy 2004		3+; Survey	240		55 (18.5)	55/ 240		+									37/ 240		nd		nd						nd					Emergency services police officers. Dyspnea and prevalence of abnormal spirometry sign. related to exposure intensity
"	Prezant, Weiden et al. 2002		3+; Survey with follow-up of exposed workers			332 (3.3)	332/ 9914		+									332/ 9914		332/ 9914		nd						nd					Firefighters. 332/9914 persistent cough; sign. FEV1 and FVC declines; 315 dyspnea; dose-related cough (8% of high, 3% of moderate, 1% of low exposure), and NSBHR (23% of high, 8% of moderate exposure)
Zinc (fume) 7440-66-6	Malo and Cartier 1987	-	3; Case report	2	4	2	2/2											2/2		2/2		nd						2/2					Solderers exposed to fume of galvanized metal. 1 subject with metal fever
"	Malo and Cartier 1993		3; Case report	1		1	1/1											0/1		1/1		1/1*						1/1**		1			Metal plant worker. *SFT+ (late); **SIC done with zinc sulfate; SPT+
"	Kawane 1988		3; Case report	1		1	1/1											1/1		1/1		nd						nd					Welder. Presenting additionally metal fume fever.
Zinc chloride (fume) 7646-85-7	Weir, Robertson et al. 1989	-	3; Case reports	2	2	2	2/2											2/2		nd		2/2						2/2		2			1 worker of tin making industry and 1 car/truck repairer. Use of soldering fluxes, co-exposure to ammonium chloride (see also ammonium chloride)
*, **, ***: for details see column “Remarks”; + : positive test result; - : negative test result; BD: significant bronchodilator effect; NSBHR: bronchial hyperresponsiveness; conc.: concentration; IC: significant positive intracutaneous test result; IgE: positive result of specific IgE antibody measurement; LFT: lung function test showing obstructive ventilation pattern; n: number of subjects; n/…
